# Supplementary material for: Platelet-derived circRNAs signature in patients with gastroenteropancreatic neuroendocrine tumors
Source: J Transl Med. 2023 Aug 16;21:548. doi: 10.1186/s12967-023-04417-8 (PMC10428534; doi:10.1186/s12967-023-04417-8)
Supplement: Supplementary file 1 — Additional file 1: Figure S1. Structural and genomic features of circRNAs. Figure S2. Tree map of the enriched GO category (Biological Process, Molecular Function and Cellular Component) among the up-regulated genes for Follow up vs Baseline GEP-NET#1 comparison. Figure S3. Tree map of the enriched GO category (Biological Process, Molecular Function and Cellular Component) among the up-regulated genes for Follow up vs Baseline GEP-NET#4 comparison. Figure S4. Tree map of the enriched GO category (Biological Process, Molecular Function and Cellular Component) among the up-regulated genes for Follow up vs Baseline GEP-NET#5 comparison. Figure S5. Tree map of the enriched GO category (Biological Process, Molecular Function and Cellular Component) among the down-regulated genes for Follow up vs Baseline GEP-NET#1 comparison. Figure S6. Tree map of the enriched GO category (Biological Process, Molecular Function and Cellular Component) among the down-regulated genes for Follow up vs Baseline GEP-NET#4 comparison. Figure S7. Tree map of the enriched GO category (Biological Process, Molecular Function and Cellular Component) among the down-regulated genes for Follow up vs Baseline GEP-NET#5 comparison. Table S1. List of all circRNAs identified in the whole cohort and relative annotations. [file 12967_2023_4417_MOESM1_ESM.zip › Additional file/Supplementary Table 1.xlsx]

## Sheet: Sheet1
	Genomic position	Strand	circRNA ID	Length (bp)	Spliced length (bp)	Source	Annotations	Transcript ID	Gene symbol	Reference
	chr1:1260142-1264276	+	hsa_circ_0009264	4134	2193	Nhek, Helas3, Gm12878	ANNOTATED, CDS, coding, OVCODE, OVERLAPTX, OVEXON, UTR3, UTR5	NM_001029885	GLTPD1	Salzman2013
	chr1:10093040-10093752	+	hsa_circ_0009683	712	712	Hsmm	ANNOTATED, CDS, coding, OVCODE, OVEXON, UTR5	NM_001105562	UBE4B	Salzman2013
	chr1:10093040-10241296	+	hsa_circ_0009684	148256	5879	Nhek	ANNOTATED, CDS, coding, OVCODE, OVERLAPTX, OVEXON, UTR3, UTR5	NM_001105562	UBE4B	Salzman2013
	chr1:10132085-10165802	+	hsa_circ_0009685	33717	785	Helas3	ANNOTATED, CDS, coding, INTERNAL, OVCODE, OVERLAPTX, OVEXON	NM_001105562	UBE4B	Salzman2013
	chr1:10155518-10165802	+	hsa_circ_0005199	10284	598	Hs68, Nhek, K562, Huvec, Hepg2, Helas3, H1hesc, Gm12878, Bj, Ag04450, A549, Nhlf, Sknshra, Mcf7, diencephalon, cerebellum, occipital_lobe, frontal_cortex, parietal_lobe, temporal_lobe	ANNOTATED, CDS, coding, INTERNAL, OVCODE, OVEXON	NM_001105562	UBE4B	Jeck2013 Rybak2015 Salzman2013
	chr1:10155518-10179671	+	hsa_circ_0110187	24153	1228	occipital_lobe, frontal_cortex, parietal_lobe	ANNOTATED, CDS, coding, INTERNAL, OVCODE, OVERLAPTX, OVEXON	NM_001105562	UBE4B	Rybak2015
	chr1:10155518-10197263	+	hsa_circ_0110188	41745	2152	parietal_lobe	ANNOTATED, CDS, coding, INTERNAL, OVCODE, OVERLAPTX, OVEXON	NM_001105562	UBE4B	Rybak2015
	chr1:10161100-10190871	+	hsa_circ_0110189	29771	1629	frontal_cortex	ALT_ACCEPTOR, CDS, coding, INTERNAL, intronic, OVCODE, OVERLAPTX, OVEXON	NM_001105562	UBE4B	Rybak2015
	chr1:10161165-10179671	+	hsa_circ_0110190	18506	1092	temporal_lobe	ANNOTATED, CDS, coding, INTERNAL, OVCODE, OVEXON	NM_001105562	UBE4B	Rybak2015
	chr1:10163005-10165802	+	hsa_circ_0009686	2797	374	H1hesc	ANNOTATED, CDS, coding, INTERNAL, OVCODE, OVEXON	NM_001105562	UBE4B	Salzman2013
	chr1:10163005-10218540	+	hsa_circ_0009687	55535	2618	A549, temporal_lobe	ANNOTATED, CDS, coding, INTERNAL, OVCODE, OVERLAPTX, OVEXON	NM_001105562	UBE4B	Rybak2015 Salzman2013
	chr1:10165573-10165802	+	hsa_circ_0009688	229	229	K562	ANNOTATED, CDS, coding, INTERNAL, OVCODE, OVEXON	NM_001105562	UBE4B	Salzman2013
	chr1:10292307-10318730	+	hsa_circ_0110207	26423	442	frontal_cortex	ANNOTATED, CDS, coding, INTERNAL, OVCODE, OVEXON, UTR5	ENST00000377086.1	KIF1B	Rybak2015
	chr1:10292307-10322028	+	hsa_circ_0110208	29721	508	occipital_lobe, frontal_cortex	ANNOTATED, CDS, coding, INTERNAL, OVCODE, OVEXON, UTR5	ENST00000377086.1	KIF1B	Rybak2015
	chr1:10292307-10328321	+	hsa_circ_0110209	36014	799	Sy5y_exp1_D0	ANNOTATED, CDS, coding, INTERNAL, OVCODE, OVEXON, UTR5	ENST00000377086.1	KIF1B	Rybak2015
	chr1:10292307-10338186	+	hsa_circ_0110210	45879	1259	diencephalon, cerebellum, occipital_lobe, frontal_cortex, parietal_lobe, temporal_lobe	ANNOTATED, CDS, coding, INTERNAL, OVCODE, OVEXON, UTR5	ENST00000377086.1	KIF1B	Rybak2015
	chr1:10292307-10357304	+	hsa_circ_0110211	64997	2194	frontal_cortex	ANNOTATED, CDS, coding, INTERNAL, OVCODE, OVERLAPTX, OVEXON, UTR5	ENST00000377086.1	KIF1B	Rybak2015
	chr1:10292307-10386417	+	hsa_circ_0110212	94110	3003	temporal_lobe	ANNOTATED, CDS, coding, INTERNAL, OVCODE, OVERLAPTX, OVEXON, UTR5	ENST00000377086.1	KIF1B	Rybak2015
	chr1:10316304-10318730	+	hsa_circ_0110213	2426	257	occipital_lobe, frontal_cortex, parietal_lobe	ANNOTATED, CDS, coding, INTERNAL, OVCODE, OVEXON	ENST00000377086.1	KIF1B	Rybak2015
	chr1:10316304-10322028	+	hsa_circ_0110214	5724	323	cerebellum, occipital_lobe, frontal_cortex, temporal_lobe	ANNOTATED, CDS, coding, INTERNAL, OVCODE, OVEXON	ENST00000377086.1	KIF1B	Rybak2015
	chr1:10316304-10328321	+	hsa_circ_0110215	12017	614	diencephalon, occipital_lobe, parietal_lobe	ANNOTATED, CDS, coding, INTERNAL, OVCODE, OVEXON	ENST00000377086.1	KIF1B	Rybak2015
	chr1:10318550-10320288	+	hsa_circ_0110216	1738	1738	cerebellum, occipital_lobe, temporal_lobe	ALT_DONOR, CDS, coding, INTERNAL, intronic, OVCODE, OVEXON	ENST00000377086.1	KIF1B	Rybak2015
	chr1:10318550-10322028	+	hsa_circ_0110217	3478	246	diencephalon, cerebellum, occipital_lobe, frontal_cortex, parietal_lobe, temporal_lobe	ANNOTATED, CDS, coding, INTERNAL, OVCODE, OVEXON	ENST00000377086.1	KIF1B	Rybak2015
	chr1:10318550-10328321	+	hsa_circ_0009703	9771	537	Hepg2, diencephalon, cerebellum, occipital_lobe, frontal_cortex, parietal_lobe, temporal_lobe	ANNOTATED, CDS, coding, INTERNAL, OVCODE, OVEXON	NM_015074	KIF1B	Rybak2015 Salzman2013
	chr1:10318550-10335561	+	hsa_circ_0110218	17011	775	occipital_lobe	ANNOTATED, CDS, coding, INTERNAL, OVCODE, OVEXON	ENST00000377086.1	KIF1B	Rybak2015
	chr1:10318550-10336457	+	hsa_circ_0110219	17907	854	occipital_lobe, parietal_lobe	ANNOTATED, CDS, coding, INTERNAL, OVCODE, OVEXON	ENST00000377086.1	KIF1B	Rybak2015
	chr1:10318550-10338186	+	hsa_circ_0110220	19636	997	frontal_cortex, temporal_lobe	ANNOTATED, CDS, coding, INTERNAL, OVCODE, OVEXON	ENST00000377086.1	KIF1B	Rybak2015
	chr1:10318550-10342591	+	hsa_circ_0110221	24041	1251	diencephalon, occipital_lobe, frontal_cortex, temporal_lobe	ANNOTATED, CDS, coding, INTERNAL, OVCODE, OVERLAPTX, OVEXON	ENST00000377086.1	KIF1B	Rybak2015
	chr1:10318550-10351219	+	hsa_circ_0110222	32669	1331	frontal_cortex	ANNOTATED, CDS, coding, INTERNAL, OVCODE, OVERLAPTX, OVEXON	ENST00000377086.1	KIF1B	Rybak2015
	chr1:10318550-10357304	+	hsa_circ_0110223	38754	1932	cerebellum	ANNOTATED, CDS, coding, INTERNAL, OVCODE, OVERLAPTX, OVEXON	ENST00000377086.1	KIF1B	Rybak2015
	chr1:10321962-10328321	+	hsa_circ_0110224	6359	357	diencephalon, cerebellum, occipital_lobe, frontal_cortex, parietal_lobe, temporal_lobe	ANNOTATED, CDS, coding, INTERNAL, OVCODE, OVEXON	ENST00000377086.1	KIF1B	Rybak2015
	chr1:10321962-10332364	+	hsa_circ_0110225	10402	501	cerebellum, occipital_lobe, parietal_lobe	ANNOTATED, CDS, coding, INTERNAL, OVCODE, OVEXON	ENST00000377086.1	KIF1B	Rybak2015
	chr1:10321962-10336457	+	hsa_circ_0110226	14495	674	diencephalon, occipital_lobe	ANNOTATED, CDS, coding, INTERNAL, OVCODE, OVEXON	ENST00000377086.1	KIF1B	Rybak2015
	chr1:10321962-10338186	+	hsa_circ_0110227	16224	817	frontal_cortex	ANNOTATED, CDS, coding, INTERNAL, OVCODE, OVEXON	ENST00000377086.1	KIF1B	Rybak2015
	chr1:10321962-10342591	+	hsa_circ_0110228	20629	1071	cerebellum, occipital_lobe, frontal_cortex, parietal_lobe, temporal_lobe	ANNOTATED, CDS, coding, INTERNAL, OVCODE, OVERLAPTX, OVEXON	ENST00000377086.1	KIF1B	Rybak2015
	chr1:10321962-10351219	+	hsa_circ_0110229	29257	1151	frontal_cortex, parietal_lobe	ANNOTATED, CDS, coding, INTERNAL, OVCODE, OVERLAPTX, OVEXON	ENST00000377086.1	KIF1B	Rybak2015
	chr1:10321962-10357304	+	hsa_circ_0110230	35342	1752	frontal_cortex	ANNOTATED, CDS, coding, INTERNAL, OVCODE, OVERLAPTX, OVEXON	ENST00000377086.1	KIF1B	Rybak2015
	chr1:10327437-10342591	+	hsa_circ_0110233	15154	1005	diencephalon, occipital_lobe, frontal_cortex	ANNOTATED, CDS, coding, INTERNAL, OVCODE, OVERLAPTX, OVEXON	ENST00000377086.1	KIF1B	Rybak2015
	chr1:10331559-10342591	+	hsa_circ_0009706	11032	576	Ag04450, frontal_cortex	ANNOTATED, CDS, coding, INTERNAL, OVCODE, OVERLAPTX, OVEXON	NM_015074	KIF1B	Rybak2015, Salzman2013
	chr1:10335485-10342591	+	hsa_circ_0110240	7106	552	diencephalon, cerebellum, occipital_lobe, frontal_cortex, parietal_lobe, temporal_lobe	ANNOTATED, CDS, coding, INTERNAL, OVCODE, OVERLAPTX, OVEXON	ENST00000377086.1	KIF1B	Rybak2015
	chr1:10335485-10352180	+	hsa_circ_0110241	16695	708	cerebellum	ANNOTATED, CDS, coding, INTERNAL, OVCODE, OVERLAPTX, OVEXON	ENST00000377086.1	KIF1B	Rybak2015
	chr1:10335485-10357304	+	hsa_circ_0110242	21819	1233	occipital_lobe, frontal_cortex	ANNOTATED, CDS, coding, INTERNAL, OVCODE, OVERLAPTX, OVEXON	ENST00000377086.1	KIF1B	Rybak2015
	chr1:10338043-10406011	+	hsa_circ_0009708	67968	2640	Hepg2	ANNOTATED, CDS, coding, INTERNAL, OVCODE, OVERLAPTX, OVEXON	NM_015074	KIF1B	Salzman2013
	chr1:10342379-10351219	+	hsa_circ_0110246	8840	292	diencephalon, cerebellum, occipital_lobe, frontal_cortex, parietal_lobe, temporal_lobe	ANNOTATED, CDS, coding, INTERNAL, OVCODE, OVERLAPTX, OVEXON	ENST00000377086.1	KIF1B	Rybak2015
	chr1:10342379-10357304	+	hsa_circ_0110247	14925	893	occipital_lobe, frontal_cortex, temporal_lobe	ANNOTATED, CDS, coding, INTERNAL, OVCODE, OVERLAPTX, OVEXON	ENST00000377086.1	KIF1B	Rybak2015
	chr1:10342379-10381915	+	hsa_circ_0110248	39536	1136	frontal_cortex	ANNOTATED, CDS, coding, INTERNAL, OVCODE, OVERLAPTX, OVEXON	ENST00000377086.1	KIF1B	Rybak2015
	chr1:10342379-10408791	+	hsa_circ_0110249	66412	2727	diencephalon, parietal_lobe	ANNOTATED, CDS, coding, INTERNAL, OVCODE, OVERLAPTX, OVEXON	ENST00000377086.1	KIF1B	Rybak2015
	chr1:10351139-10357304	+	hsa_circ_0110252	6165	681	diencephalon, cerebellum, occipital_lobe, frontal_cortex, parietal_lobe, temporal_lobe	ANNOTATED, CDS, coding, INTERNAL, OVCODE, OVEXON	ENST00000377086.1	KIF1B	Rybak2015
	chr1:10351139-10381915	+	hsa_circ_0110253	30776	924	occipital_lobe	ANNOTATED, CDS, coding, INTERNAL, OVCODE, OVEXON	ENST00000377086.1	KIF1B	Rybak2015
	chr1:10352104-10357304	+	hsa_circ_0110254	5200	601	diencephalon, occipital_lobe, frontal_cortex, parietal_lobe	ANNOTATED, CDS, coding, INTERNAL, OVCODE, OVEXON	ENST00000377086.1	KIF1B	Rybak2015
	chr1:10355143-10357304	+	hsa_circ_0110256	2161	525	diencephalon, occipital_lobe, frontal_cortex, temporal_lobe	ANNOTATED, CDS, coding, INTERNAL, OVCODE, OVEXON	ENST00000377086.1	KIF1B	Rybak2015
	chr1:10355748-10356723	+	hsa_circ_0110257	975	160	frontal_cortex	ALT_ACCEPTOR, CDS, coding, INTERNAL, OVCODE, OVEXON	ENST00000377086.1	KIF1B	Rybak2015
	chr1:10380100-10403345	+	hsa_circ_0009709	23245	1573	Ag04450, cerebellum, occipital_lobe	ANNOTATED, CDS, coding, INTERNAL, OVCODE, OVEXON	NM_015074	KIF1B	Rybak2015 Salzman2013
	chr1:10380100-10436734	+	hsa_circ_0110259	56634	3425	occipital_lobe, frontal_cortex	ALT_DONOR, CDS, coding, INTERNAL, OVCODE, OVEXON, UTR3	ENST00000377086.1	KIF1B	Rybak2015
	chr1:10394577-10403345	+	hsa_circ_0110263	8768	764	diencephalon	ANNOTATED, CDS, coding, INTERNAL, OVCODE, OVEXON	ENST00000377086.1	KIF1B	Rybak2015
	chr1:10394577-10406011	+	hsa_circ_0110264	11434	873	frontal_cortex, parietal_lobe	ANNOTATED, CDS, coding, INTERNAL, OVCODE, OVEXON	ENST00000377086.1	KIF1B	Rybak2015
	chr1:10394577-10408791	+	hsa_circ_0110265	14214	1025	parietal_lobe	ANNOTATED, CDS, coding, INTERNAL, OVCODE, OVEXON	ENST00000377086.1	KIF1B	Rybak2015
	chr1:10402107-10406011	+	hsa_circ_0110266	3904	284	diencephalon, cerebellum, occipital_lobe, frontal_cortex, parietal_lobe, temporal_lobe	ANNOTATED, CDS, coding, INTERNAL, OVCODE, OVEXON	ENST00000377086.1	KIF1B	Rybak2015
	chr1:10402107-10408791	+	hsa_circ_0110267	6684	436	diencephalon, cerebellum, occipital_lobe, frontal_cortex, parietal_lobe, temporal_lobe	ANNOTATED, CDS, coding, INTERNAL, OVCODE, OVEXON	ENST00000377086.1	KIF1B	Rybak2015
	chr1:10403289-10406011	+	hsa_circ_0009710	2722	165	Bj, occipital_lobe	ANNOTATED, CDS, coding, INTERNAL, OVCODE, OVEXON	NM_015074	KIF1B	Rybak2015 Salzman2013
	chr1:10405902-10408791	+	hsa_circ_0110268	2889	261	diencephalon, cerebellum, occipital_lobe, frontal_cortex, parietal_lobe, temporal_lobe	ANNOTATED, CDS, coding, INTERNAL, OVCODE, OVEXON	ENST00000377086.1	KIF1B	Rybak2015
	chr1:10407818-10408791	+	hsa_circ_0009711	973	152	Bj, A549, diencephalon, cerebellum, occipital_lobe, frontal_cortex, parietal_lobe, temporal_lobe	ANNOTATED, CDS, coding, INTERNAL, OVCODE, OVEXON	NM_015074	KIF1B	Rybak2015 Salzman2013
	chr1:10407818-10412794	+	hsa_circ_0110270	4976	258	frontal_cortex	ANNOTATED, CDS, coding, INTERNAL, OVCODE, OVEXON	ENST00000377086.1	KIF1B	Rybak2015
	chr1:10407818-10421883	+	hsa_circ_0110271	14065	507	diencephalon, occipital_lobe, frontal_cortex, parietal_lobe, temporal_lobe	ANNOTATED, CDS, coding, INTERNAL, OVCODE, OVEXON	ENST00000377086.1	KIF1B	Rybak2015
	chr1:10407818-10423402	+	hsa_circ_0110272	15584	569	frontal_cortex	ANNOTATED, CDS, coding, INTERNAL, OVCODE, OVEXON	ENST00000377086.1	KIF1B	Rybak2015
	chr1:10412688-10435431	+	hsa_circ_0009712	22743	1459	Helas3	ANNOTATED, CDS, coding, INTERNAL, OVCODE, OVEXON	NM_015074	KIF1B	Salzman2013
	chr1:10417215-10417517	+	hsa_circ_0110275	302	302	cerebellum, parietal_lobe	ALT_ACCEPTOR, ALT_DONOR, coding, INTERNAL, intronic	ENST00000377086.1	KIF1B	Rybak2015
	chr1:10420986-10434523	+	hsa_circ_0110280	13537	1041	occipital_lobe	ANNOTATED, CDS, coding, INTERNAL, OVCODE, OVEXON	ENST00000377086.1	KIF1B	Rybak2015
	chr1:10420986-10435431	+	hsa_circ_0009715	14445	1353	H1hesc, diencephalon, occipital_lobe, frontal_cortex	ANNOTATED, CDS, coding, INTERNAL, OVCODE, OVEXON	NM_015074	KIF1B	Rybak2015 Salzman2013
	chr1:10423340-10435431	+	hsa_circ_0110283	12091	1104	diencephalon, occipital_lobe, frontal_cortex	ANNOTATED, CDS, coding, INTERNAL, OVCODE, OVEXON	ENST00000377086.1	KIF1B	Rybak2015
	chr1:10423340-10441661	+	hsa_circ_0009717	18321	6163	Huvec	ANNOTATED, CDS, coding, OVCODE, OVEXON, UTR3	NM_015074	KIF1B	Salzman2013
	chr1:10425157-10435431	+	hsa_circ_0110284	10274	1042	occipital_lobe	ANNOTATED, CDS, coding, INTERNAL, OVCODE, OVEXON	ENST00000377086.1	KIF1B	Rybak2015
	chr1:10428524-10435431	+	hsa_circ_0009720	6907	656	Mcf7	ANNOTATED, CDS, coding, INTERNAL, OVCODE, OVEXON	NM_015074	KIF1B	Salzman2013
	chr1:10431198-10435431	+	hsa_circ_0009721	4233	584	K562, Hepg2, Ag04450, A549, diencephalon, cerebellum, occipital_lobe, frontal_cortex, parietal_lobe, temporal_lobe	ANNOTATED, CDS, coding, INTERNAL, OVCODE, OVEXON	NM_015074	KIF1B	Rybak2015 Salzman2013
	chr1:10434373-10435431	+	hsa_circ_0110286	1058	462	frontal_cortex	ANNOTATED, CDS, coding, INTERNAL, OVCODE, OVEXON	ENST00000377086.1	KIF1B	Rybak2015
	chr1:10435312-10435431	+	hsa_circ_0110287	119	119	cerebellum	ANNOTATED, CDS, coding, INTERNAL, OVCODE, OVEXON	ENST00000377086.1	KIF1B	Rybak2015
	chr1:10438295-10438401	+	hsa_circ_0110288	106	106	temporal_lobe	ALT_ACCEPTOR, ALT_DONOR, coding, INTERNAL, OVCODE, OVEXON, UTR3	ENST00000377086.1	KIF1B	Rybak2015
	chr1:10439202-10440379	+	hsa_circ_0110289	1177	1177	frontal_cortex	ALT_ACCEPTOR, ALT_DONOR, coding, INTERNAL, OVEXON, UTR3	ENST00000377086.1	KIF1B	Rybak2015
	chr1:10440025-10440435	+	hsa_circ_0110290	410	410	occipital_lobe	ALT_ACCEPTOR, ALT_DONOR, coding, INTERNAL, OVEXON, UTR3	ENST00000377086.1	KIF1B	Rybak2015
	chr1:10464217-10468197	+	hsa_circ_0009728	3980	189	Helas3	ANNOTATED, CDS, coding, INTERNAL, OVCODE, OVEXON	NM_002631	PGD	Salzman2013
	chr1:10468127-10480201	+	hsa_circ_0009731	12074	1398	Nhek, K562, Huvec, Helas3, H1hesc, Ag04450, A549	ANNOTATED, CDS, coding, OVCODE, OVEXON, UTR3	NM_002631	PGD	Salzman2013
	chr1:11072678-11074022	+	hsa_circ_0009746	1344	372	Huvec, H1hesc, Mcf7	ANNOTATED, CDS, coding, OVCODE, OVEXON, UTR5	NM_007375	TARDBP	Salzman2013
	chr1:11076900-11078930	+	hsa_circ_0008660	2030	305	Hs68_RNase, Hs68_control, diencephalon	ANNOTATED, CDS, coding, INTERNAL, OVCODE, OVEXON	NM_007375	TARDBP	Jeck2013. Rybak2015
	chr1:11130956-11134383	-	hsa_circ_0110409	3427	330	frontal_cortex	ANNOTATED, coding, INTERNAL, OVCODE, OVERLAPTX, OVEXON, UTR3	ENST00000544779.1	EXOSC10	Rybak2015
	chr1:11130956-11137005	-	hsa_circ_0009759	6049	437	K562, Huvec, Hepg2, Helas3, Gm12878, Sknshra, diencephalon, cerebellum, occipital_lobe, frontal_cortex, parietal_lobe, temporal_lobe	ANNOTATED, CDS, coding, INTERNAL, OVCODE, OVERLAPTX, OVEXON	NM_001001998	EXOSC10	Rybak2015. Salzman2013
	chr1:11130956-11159938	-	hsa_circ_0009760	28982	2366	K562	ANNOTATED, CDS, coding, OVCODE, OVERLAPTX, OVEXON, UTR5	NM_001001998	EXOSC10	Salzman2013
	chr1:11132143-11147648	-	hsa_circ_0009761	15505	1297	K562	ANNOTATED, CDS, coding, INTERNAL, OVCODE, OVERLAPTX, OVEXON	NM_001001998	EXOSC10	Salzman2013
	chr1:11133990-11147648	-	hsa_circ_0009763	13658	1212	Huvec	ANNOTATED, CDS, coding, INTERNAL, OVCODE, OVEXON	NM_001001998	EXOSC10	Salzman2013
	chr1:11147504-11147967	-	hsa_circ_0009770	463	255	Huvec	ANNOTATED, CDS, coding, INTERNAL, OVCODE, OVEXON	NM_001001998	EXOSC10	Salzman2013
	chr1:11147504-11151236	-	hsa_circ_0009771	3732	612	Huvec	ANNOTATED, CDS, coding, INTERNAL, OVCODE, OVEXON	NM_001001998	EXOSC10	Salzman2013
	chr1:11147504-11159938	-	hsa_circ_0009772	12434	1139	K562, Sknshra	ANNOTATED, CDS, coding, OVCODE, OVERLAPTX, OVEXON, UTR5	NM_001001998	EXOSC10	Salzman2013
	chr1:11147856-11148255	-	hsa_circ_0009773	399	187	K562	ANNOTATED, CDS, coding, INTERNAL, OVCODE, OVEXON	NM_001001998	EXOSC10	Salzman2013
	chr1:11166587-11193254	-	hsa_circ_0009776	26667	3358	Nhek, K562	ANNOTATED, CDS, coding, OVCODE, OVERLAPTX, OVEXON, UTR3	NM_004958	MTOR	Salzman2013
	chr1:11166587-11288975	-	hsa_circ_0009777	122388	5825	H1hesc	ANNOTATED, CDS, coding, OVCODE, OVERLAPTX, OVEXON, UTR3	NM_004958	MTOR	Salzman2013
	chr1:11177060-11206848	-	hsa_circ_0009790	29788	2446	H1hesc	ANNOTATED, CDS, coding, INTERNAL, OVCODE, OVERLAPTX, OVEXON	NM_004958	MTOR	Salzman2013
	chr1:11199360-11316249	-	hsa_circ_0009817	116889	4626	Hepg2	ANNOTATED, CDS, coding, INTERNAL, OVCODE, OVERLAPTX, OVEXON	NM_004958	MTOR	Salzman2013
	chr1:11204704-11206848	-	hsa_circ_0110424	2144	302	frontal_cortex, temporal_lobe	ANNOTATED, CDS, coding, INTERNAL, OVCODE, OVERLAPTX, OVEXON	NM_004958	MTOR	Rybak2015
	chr1:11204704-11288975	-	hsa_circ_0009818	84271	2093	K562	ANNOTATED, CDS, coding, INTERNAL, OVCODE, OVERLAPTX, OVEXON	NM_004958	MTOR	Salzman2013
	chr1:11205024-11303357	-	hsa_circ_0009819	98333	3539	Helas3	ANNOTATED, CDS, coding, INTERNAL, OVCODE, OVERLAPTX, OVEXON	NM_004958	MTOR	Salzman2013
	chr1:11210182-11316249	-	hsa_circ_0009820	106067	4066	Huvec	ANNOTATED, CDS, coding, INTERNAL, OVCODE, OVERLAPTX, OVEXON	NM_004958	MTOR	Salzman2013
	chr1:11250945-11251074	-	hsa_circ_0110435	129	129	temporal_lobe	ALT_ACCEPTOR, ALT_DONOR, coding, INTERNAL, intronic, OVERLAPTX	NM_004958	MTOR	Rybak2015
	chr1:11259314-11259760	-	hsa_circ_0110437	446	309	frontal_cortex	ANNOTATED, CDS, coding, INTERNAL, OVCODE, OVEXON	NM_004958	MTOR	Rybak2015
	chr1:11259314-11264760	-	hsa_circ_0110438	5446	452	temporal_lobe	ANNOTATED, CDS, coding, INTERNAL, OVCODE, OVEXON	NM_004958	MTOR	Rybak2015
	chr1:11259314-11288975	-	hsa_circ_0009822	29661	1474	H1hesc, Ag04450	ANNOTATED, CDS, coding, INTERNAL, OVCODE, OVERLAPTX, OVEXON	NM_004958	MTOR	Salzman2013
	chr1:11259314-11300604	-	hsa_circ_0009823	41290	2712	Huvec, H1hesc, Ag04450	ANNOTATED, CDS, coding, INTERNAL, OVCODE, OVERLAPTX, OVEXON	NM_004958	MTOR	Salzman2013
	chr1:11979644-11983546	-	hsa_circ_0009875	3902	1599	K562	ANNOTATED, CDS, coding, OVCODE, OVERLAPTX, OVEXON, UTR3	NM_138346	KIAA2013	Salzman2013
	chr1:11994723-12018704	+	hsa_circ_0009876	23981	1088	Nhek	ANNOTATED, CDS, coding, OVCODE, OVEXON, UTR5	NM_000302	PLOD1	Salzman2013
	chr1:11994723-12027148	+	hsa_circ_0009877	32425	1868	Helas3	ANNOTATED, CDS, coding, OVCODE, OVEXON, UTR5	NM_000302	PLOD1	Salzman2013
	chr1:12002741-12008124	+	hsa_circ_0110627	5383	2070	frontal_cortex	ALT_ACCEPTOR, CDS, coding, INTERNAL, intronic, OVCODE, OVEXON	ENST00000376369.3	PLOD1	Rybak2015
	chr1:12004578-12033054	+	hsa_circ_0009878	28476	5406	Hepg2, Bj	ALT_ACCEPTOR, CDS, coding, INTERNAL, intronic, OVCODE, OVEXON	NM_000302	PLOD1	Salzman2013
	chr1:12008032-12010577	+	hsa_circ_0009879	2545	390	K562, Hmec, Hepg2, Bj	ANNOTATED, CDS, coding, INTERNAL, OVCODE, OVEXON	NM_000302	PLOD1	Salzman2013
	chr1:12008032-12018704	+	hsa_circ_0009880	10672	899	Huvec	ANNOTATED, CDS, coding, INTERNAL, OVCODE, OVEXON	NM_000302	PLOD1	Salzman2013
	chr1:12008032-12024842	+	hsa_circ_0009881	16810	1394	K562	ANNOTATED, CDS, coding, INTERNAL, OVCODE, OVEXON	NM_000302	PLOD1	Salzman2013
	chr1:12008032-12030873	+	hsa_circ_0009882	22841	1826	A549	ANNOTATED, CDS, coding, INTERNAL, OVCODE, OVEXON	NM_000302	PLOD1	Salzman2013
	chr1:12248852-12253155	+	hsa_circ_0009943	4303	709	K562	ANNOTATED, CDS, coding, INTERNAL, OVCODE, OVEXON	NM_001066	TNFRSF1B	Salzman2013
	chr1:12248852-12269277	+	hsa_circ_0009944	20425	3508	K562	ANNOTATED, CDS, coding, OVCODE, OVEXON, UTR3	NM_001066	TNFRSF1B	Salzman2013
	chr1:12252919-12269277	+	hsa_circ_0009945	16358	3035	K562, Gm12878	ANNOTATED, CDS, coding, OVCODE, OVEXON, UTR3	NM_001066	TNFRSF1B	Salzman2013
	chr1:12262023-12269277	+	hsa_circ_0009946	7254	2686	K562, Gm12878	ANNOTATED, CDS, coding, OVCODE, OVEXON, UTR3	NM_001066	TNFRSF1B	Salzman2013
	chr1:12268196-12268399	-	hsa_circ_0110634	203	203	temporal_lobe	ANTISENSE, coding, INTERNAL, OVEXON, UTR3	ENST00000376259.3	TNFRSF1B	Rybak2015
	chr1:12290112-12313883	+	hsa_circ_0009947	23771	810	Sknshra	ANNOTATED, CDS, coding, OVCODE, OVEXON, UTR5	NM_015378	VPS13D	Salzman2013
	chr1:12290112-12368698	+	hsa_circ_0009949	78586	6791	Mcf7	ANNOTATED, CDS, coding, OVCODE, OVEXON, UTR5	NM_015378	VPS13D	Salzman2013
	chr1:12294247-12338095	+	hsa_circ_0009950	43848	4526	Nhek, Ag04450, Sknshra	ANNOTATED, CDS, coding, INTERNAL, OVCODE, OVEXON, UTR5	NM_015378	VPS13D	Salzman2013
	chr1:12304593-12313883	+	hsa_circ_0009951	9290	303	Gm12878	ANNOTATED, CDS, coding, INTERNAL, OVCODE, OVEXON	NM_015378	VPS13D	Salzman2013
	chr1:12309279-12313883	+	hsa_circ_0110635	4604	222	frontal_cortex, parietal_lobe	ANNOTATED, CDS, coding, INTERNAL, OVCODE, OVEXON	NM_015378	VPS13D	Rybak2015
	chr1:12309279-12364785	+	hsa_circ_0009952	55506	5992	K562	ANNOTATED, CDS, coding, INTERNAL, OVCODE, OVEXON	NM_015378	VPS13D	Salzman2013
	chr1:12309279-12368698	+	hsa_circ_0009953	59419	6203	K562, Mcf7	ANNOTATED, CDS, coding, INTERNAL, OVCODE, OVEXON	NM_015378	VPS13D	Salzman2013
	chr1:12313778-12316560	+	hsa_circ_0009954	2782	276	K562	ANNOTATED, CDS, coding, INTERNAL, OVCODE, OVEXON	NM_015378	VPS13D	Salzman2013
	chr1:12313778-12318160	+	hsa_circ_0009955	4382	546	Ag04450, occipital_lobe, frontal_cortex	ANNOTATED, CDS, coding, INTERNAL, OVCODE, OVEXON	NM_015378	VPS13D	Rybak2015, Salzman2013
	chr1:12313778-12322137	+	hsa_circ_0009956	8359	1030	Ag04450	ANNOTATED, CDS, coding, INTERNAL, OVCODE, OVEXON	NM_015378	VPS13D	Salzman2013
	chr1:12313778-12327977	+	hsa_circ_0110636	14199	1237	diencephalon	ANNOTATED, CDS, coding, INTERNAL, OVCODE, OVEXON	NM_015378	VPS13D	Rybak2015
	chr1:12313778-12383837	+	hsa_circ_0009957	70059	7426	Nhek	ANNOTATED, CDS, coding, INTERNAL, OVCODE, OVEXON	NM_015378	VPS13D	Salzman2013
	chr1:12313778-12409030	+	hsa_circ_0009958	95252	8656	Hepg2	ANNOTATED, CDS, coding, INTERNAL, OVCODE, OVEXON	NM_015378	VPS13D	Salzman2013
	chr1:12313778-12423303	+	hsa_circ_0009959	109525	9884	K562	ANNOTATED, CDS, coding, INTERNAL, OVCODE, OVEXON	NM_015378	VPS13D	Salzman2013
	chr1:12316389-12516186	+	hsa_circ_0009960	199797	11797	Sknshra	ANNOTATED, CDS, coding, INTERNAL, OVCODE, OVERLAPTX, OVEXON	NM_015378	VPS13D	Salzman2013
	chr1:12321957-12353761	+	hsa_circ_0009961	31804	4619	Sknshra	ANNOTATED, CDS, coding, INTERNAL, OVCODE, OVEXON	NM_015378	VPS13D	Salzman2013
	chr1:12326937-12338095	+	hsa_circ_0110637	11158	2856	temporal_lobe	ANNOTATED, CDS, coding, INTERNAL, OVCODE, OVEXON	NM_015378	VPS13D	Rybak2015
	chr1:12326937-12395884	+	hsa_circ_0009962	68947	6957	Nhek, K562, Huvec, Hmec, H1hesc, Gm12878, Ag04450, Sknshra	ANNOTATED, CDS, coding, INTERNAL, OVCODE, OVEXON	NM_015378	VPS13D	Salzman2013
	chr1:12328768-12331181	+	hsa_circ_0110638	2413	296	temporal_lobe	ALT_ACCEPTOR, CDS, coding, INTERNAL, OVCODE, OVEXON	NM_015378	VPS13D	Rybak2015
	chr1:12331050-12338095	+	hsa_circ_0110639	7045	2478	diencephalon, frontal_cortex	ANNOTATED, CDS, coding, INTERNAL, OVCODE, OVEXON	NM_015378	VPS13D	Rybak2015
	chr1:12333059-12343793	+	hsa_circ_0009963	10734	3531	Sknshra	ANNOTATED, CDS, coding, INTERNAL, OVCODE, OVEXON	NM_015378	VPS13D	Salzman2013
	chr1:12335881-12338095	+	hsa_circ_0009964	2214	2214	Nhek, K562, Huvec, Hepg2, H1hesc, Gm12878, Bj, Ag04450, A549, diencephalon, cerebellum, occipital_lobe, frontal_cortex, Sy5y_exp1_D2, parietal_lobe, temporal_lobe, adipose, vena_cava	ANNOTATED, CDS, coding, INTERNAL, OVCODE, OVEXON	NM_015378	VPS13D	Maass2017, Rybak2015, Salzman2013
	chr1:12339555-12572098	+	hsa_circ_0009965	232543	11737	Huvec	ANNOTATED, CDS, coding, OVCODE, OVERLAPTX, OVEXON, UTR3	NM_015378	VPS13D	Salzman2013
	chr1:12348279-12364785	+	hsa_circ_0009966	16506	805	Huvec	ANNOTATED, CDS, coding, INTERNAL, OVCODE, OVEXON	NM_015378	VPS13D	Salzman2013
	chr1:12348279-12387911	+	hsa_circ_0009967	39632	2563	Hepg2	ANNOTATED, CDS, coding, INTERNAL, OVCODE, OVEXON	NM_015378	VPS13D	Salzman2013
	chr1:12351054-12368698	+	hsa_circ_0110640	17644	925	frontal_cortex, parietal_lobe	ANNOTATED, CDS, coding, INTERNAL, OVCODE, OVEXON	NM_015378	VPS13D	Rybak2015
	chr1:12353580-12395884	+	hsa_circ_0009968	42304	2699	Nhek, K562	ANNOTATED, CDS, coding, INTERNAL, OVCODE, OVEXON	NM_015378	VPS13D	Salzman2013
	chr1:12359258-12364785	+	hsa_circ_0007677	5527	406	Hs68_RNase, Hs68_control, H1hesc, Sknshra, diencephalon, cerebellum, occipital_lobe, frontal_cortex, parietal_lobe, temporal_lobe	ANNOTATED, CDS, coding, INTERNAL, OVCODE, OVEXON	NM_015378	VPS13D	Jeck2013, Rybak2015, Salzman2013
	chr1:12359258-12368698	+	hsa_circ_0008275	9440	617	Hs68_RNase, Hs68_control, Nhek, K562, Hepg2, H1hesc, Gm12878, Bj, Ag04450, A549, Sknshra, diencephalon, cerebellum, occipital_lobe, frontal_cortex, parietal_lobe, temporal_lobe	ANNOTATED, CDS, coding, INTERNAL, OVCODE, OVEXON	NM_015378	VPS13D	Jeck2013, Rybak2015, Salzman2013
	chr1:12359258-12371982	+	hsa_circ_0110641	12724	902	diencephalon, occipital_lobe, frontal_cortex	ANNOTATED, CDS, coding, INTERNAL, OVCODE, OVEXON	NM_015378	VPS13D	Rybak2015
	chr1:12359258-12374384	+	hsa_circ_0009970	15126	1115	K562, H1hesc	ANNOTATED, CDS, coding, INTERNAL, OVCODE, OVEXON	NM_015378	VPS13D	Salzman2013
	chr1:12359258-12378394	+	hsa_circ_0009971	19136	1381	K562, H1hesc, occipital_lobe	ANNOTATED, CDS, coding, INTERNAL, OVCODE, OVEXON	NM_015378	VPS13D	Rybak2015, Salzman2013
	chr1:12359258-12382021	+	hsa_circ_0009972	22763	1671	K562	ANNOTATED, CDS, coding, INTERNAL, OVCODE, OVEXON	NM_015378	VPS13D	Salzman2013
	chr1:12359258-12382803	+	hsa_circ_0009973	23545	1882	Bj	ANNOTATED, CDS, coding, INTERNAL, OVCODE, OVEXON	NM_015378	VPS13D	Salzman2013
	chr1:12359258-12383837	+	hsa_circ_0009974	24579	1957	K562, H1hesc	ANNOTATED, CDS, coding, INTERNAL, OVCODE, OVEXON	NM_015378	VPS13D	Salzman2013
	chr1:12359258-12409431	+	hsa_circ_0009975	50173	3398	Nhek, K562, Ag04450	ANNOTATED, CDS, coding, INTERNAL, OVCODE, OVEXON	NM_015378	VPS13D	Salzman2013
	chr1:12359258-12416147	+	hsa_circ_0009976	56889	3838	Nhek, H1hesc	ANNOTATED, CDS, coding, INTERNAL, OVCODE, OVEXON	NM_015378	VPS13D	Salzman2013
	chr1:12359258-12416581	+	hsa_circ_0009977	57323	3965	K562	ANNOTATED, CDS, coding, INTERNAL, OVCODE, OVEXON	NM_015378	VPS13D	Salzman2013
	chr1:12359258-12423303	+	hsa_circ_0009978	64045	4415	A549	ANNOTATED, CDS, coding, INTERNAL, OVCODE, OVEXON	NM_015378	VPS13D	Salzman2013
	chr1:12359258-12439650	+	hsa_circ_0009979	80392	5157	Nhek, K562	ANNOTATED, CDS, coding, INTERNAL, OVCODE, OVERLAPTX, OVEXON	NM_015378	VPS13D	Salzman2013
	chr1:12359258-12520451	+	hsa_circ_0009980	161193	6629	H1hesc	ANNOTATED, CDS, coding, INTERNAL, OVCODE, OVERLAPTX, OVEXON	NM_015378	VPS13D	Salzman2013
	chr1:12371510-12374384	+	hsa_circ_0110642	2874	498	occipital_lobe	ANNOTATED, CDS, coding, INTERNAL, OVCODE, OVEXON	NM_015378	VPS13D	Rybak2015
	chr1:12371510-12383837	+	hsa_circ_0009981	12327	1340	Gm12878	ANNOTATED, CDS, coding, INTERNAL, OVCODE, OVEXON	NM_015378	VPS13D	Salzman2013
	chr1:12371510-12401942	+	hsa_circ_0009982	30432	2082	Nhek	ANNOTATED, CDS, coding, INTERNAL, OVCODE, OVEXON	NM_015378	VPS13D	Salzman2013
	chr1:12371510-12446393	+	hsa_circ_0009983	74883	4984	Gm12878	ANNOTATED, CDS, coding, INTERNAL, OVCODE, OVERLAPTX, OVEXON	NM_015378	VPS13D	Salzman2013
	chr1:12374171-12382803	+	hsa_circ_0110643	8632	980	occipital_lobe	ANNOTATED, CDS, coding, INTERNAL, OVCODE, OVEXON	NM_015378	VPS13D	Rybak2015
	chr1:12374171-12395884	+	hsa_circ_0009984	21713	1616	Nhek	ANNOTATED, CDS, coding, INTERNAL, OVCODE, OVEXON	NM_015378	VPS13D	Salzman2013
	chr1:12378128-12382021	+	hsa_circ_0009985	3893	556	Gm12878, diencephalon, frontal_cortex	ANNOTATED, CDS, coding, INTERNAL, OVCODE, OVEXON	NM_015378	VPS13D	Rybak2015, Salzman2013
	chr1:12378128-12382803	+	hsa_circ_0009986	4675	767	Nhek, Helas3, Ag04450, A549, diencephalon	ANNOTATED, CDS, coding, INTERNAL, OVCODE, OVEXON	NM_015378	VPS13D	Rybak2015, Salzman2013
	chr1:12378128-12383837	+	hsa_circ_0009987	5709	842	Hepg2, diencephalon, occipital_lobe	ANNOTATED, CDS, coding, INTERNAL, OVCODE, OVEXON	NM_015378	VPS13D	Rybak2015, Salzman2013
	chr1:12378128-12393423	+	hsa_circ_0009988	15295	1280	A549	ANNOTATED, CDS, coding, INTERNAL, OVCODE, OVEXON	NM_015378	VPS13D	Salzman2013
	chr1:12378128-12406709	+	hsa_circ_0009989	28581	1921	Gm12878	ANNOTATED, CDS, coding, INTERNAL, OVCODE, OVEXON	NM_015378	VPS13D	Salzman2013
	chr1:12378128-12428646	+	hsa_circ_0009990	50518	3424	K562	ANNOTATED, CDS, coding, INTERNAL, OVCODE, OVEXON	NM_015378	VPS13D	Salzman2013
	chr1:12381865-12393423	+	hsa_circ_0009991	11558	880	Nhek	ANNOTATED, CDS, coding, INTERNAL, OVCODE, OVEXON	NM_015378	VPS13D	Salzman2013
	chr1:12381865-12401942	+	hsa_circ_0009992	20077	1184	Hepg2	ANNOTATED, CDS, coding, INTERNAL, OVCODE, OVEXON	NM_015378	VPS13D	Salzman2013
	chr1:12381865-12416147	+	hsa_circ_0009993	34282	2323	Huvec	ANNOTATED, CDS, coding, INTERNAL, OVCODE, OVEXON	NM_015378	VPS13D	Salzman2013
	chr1:12381865-12567147	+	hsa_circ_0009994	185282	5487	K562	ANNOTATED, CDS, coding, INTERNAL, OVCODE, OVERLAPTX, OVEXON	NM_015378	VPS13D	Salzman2013
	chr1:12382592-12383837	+	hsa_circ_0009995	1245	286	K562, Mcf7, diencephalon, cerebellum, occipital_lobe, frontal_cortex, parietal_lobe, temporal_lobe	ANNOTATED, CDS, coding, INTERNAL, OVCODE, OVEXON	NM_015378	VPS13D	Rybak2015, Salzman2013
	chr1:12382592-12389975	+	hsa_circ_0007588	7383	583	Hs68_RNase, Hs68_control, Nhek, Gm12878, diencephalon, cerebellum, occipital_lobe, frontal_cortex, temporal_lobe	ANNOTATED, CDS, coding, INTERNAL, OVCODE, OVEXON	NM_015378	VPS13D	Jeck2013, Rybak2015, Salzman2013
	chr1:12382592-12409431	+	hsa_circ_0009996	26839	1727	Hepg2	ANNOTATED, CDS, coding, INTERNAL, OVCODE, OVEXON	NM_015378	VPS13D	Salzman2013
	chr1:12382740-12383837	+	hsa_circ_0110644	1097	138	diencephalon, parietal_lobe	ALT_ACCEPTOR, CDS, coding, INTERNAL, OVCODE, OVEXON	NM_015378	VPS13D	Rybak2015
	chr1:12387704-12393423	+	hsa_circ_0009997	5719	438	Nhek, K562	ANNOTATED, CDS, coding, INTERNAL, OVCODE, OVEXON	NM_015378	VPS13D	Salzman2013
	chr1:12387704-12460387	+	hsa_circ_0009998	72683	3794	Ag04450	ANNOTATED, CDS, coding, INTERNAL, OVCODE, OVERLAPTX, OVEXON	NM_015378	VPS13D	Salzman2013
	chr1:12389885-12393423	+	hsa_circ_0110645	3538	231	frontal_cortex	ANNOTATED, CDS, coding, INTERNAL, OVCODE, OVEXON	NM_015378	VPS13D	Rybak2015
	chr1:12401836-12445432	+	hsa_circ_0009999	43596	2858	Bj, A549, Sknshra	ANNOTATED, CDS, coding, INTERNAL, OVCODE, OVERLAPTX, OVEXON	NM_015378	VPS13D	Salzman2013
	chr1:12406661-12520451	+	hsa_circ_0010000	113790	3641	Bj	ANNOTATED, CDS, coding, INTERNAL, OVCODE, OVERLAPTX, OVEXON	NM_015378	VPS13D	Salzman2013
	chr1:12408879-12423303	+	hsa_circ_0010001	14424	1379	Mcf7	ANNOTATED, CDS, coding, INTERNAL, OVCODE, OVEXON	NM_015378	VPS13D	Salzman2013
	chr1:12409220-12475274	+	hsa_circ_0010002	66054	2945	Helas3	ANNOTATED, CDS, coding, INTERNAL, OVCODE, OVERLAPTX, OVEXON	NM_015378	VPS13D	Salzman2013
	chr1:12415955-12423303	+	hsa_circ_0010003	7348	769	Gm12878, occipital_lobe, frontal_cortex, parietal_lobe	ANNOTATED, CDS, coding, INTERNAL, OVCODE, OVEXON	NM_015378	VPS13D	Rybak2015, Salzman2013
	chr1:12415955-12443214	+	hsa_circ_0110646	27259	1691	occipital_lobe	ANNOTATED, CDS, coding, INTERNAL, OVCODE, OVERLAPTX, OVEXON	NM_015378	VPS13D	Rybak2015
	chr1:12422775-12423303	+	hsa_circ_0110647	528	307	frontal_cortex, parietal_lobe, temporal_lobe	ANNOTATED, CDS, coding, INTERNAL, OVCODE, OVEXON	NM_015378	VPS13D	Rybak2015
	chr1:12422775-12428646	+	hsa_circ_0010004	5871	431	A549	ANNOTATED, CDS, coding, INTERNAL, OVCODE, OVEXON	NM_015378	VPS13D	Salzman2013
	chr1:12422775-12433913	+	hsa_circ_0110648	11138	776	frontal_cortex	ANNOTATED, CDS, coding, INTERNAL, OVCODE, OVEXON	NM_015378	VPS13D	Rybak2015
	chr1:12422775-12438645	+	hsa_circ_0010005	15870	940	Nhek, Gm12878, Sknshra	ANNOTATED, CDS, coding, INTERNAL, OVCODE, OVERLAPTX, OVEXON	NM_015378	VPS13D	Salzman2013
	chr1:12422775-12443214	+	hsa_circ_0010006	20439	1229	K562, Hsmm, Hepg2, A549	ANNOTATED, CDS, coding, INTERNAL, OVCODE, OVERLAPTX, OVEXON	NM_015378	VPS13D	Salzman2013
	chr1:12422775-12461757	+	hsa_circ_0010007	38982	1740	Nhek, K562, Sknshra	ANNOTATED, CDS, coding, INTERNAL, OVCODE, OVERLAPTX, OVEXON	NM_015378	VPS13D	Salzman2013
	chr1:12422775-12464026	+	hsa_circ_0010008	41251	1889	Sknshra	ANNOTATED, CDS, coding, INTERNAL, OVCODE, OVERLAPTX, OVEXON	NM_015378	VPS13D	Salzman2013
	chr1:12422775-12476880	+	hsa_circ_0110649	54105	2192	cerebellum, occipital_lobe, frontal_cortex, parietal_lobe, temporal_lobe	ANNOTATED, CDS, coding, INTERNAL, OVCODE, OVERLAPTX, OVEXON	NM_015378	VPS13D	Rybak2015
	chr1:12422775-12557685	+	hsa_circ_0010009	134910	2653	Hepg2, Bj, Ag04450, A549, Sknshra	ANNOTATED, CDS, coding, INTERNAL, OVCODE, OVERLAPTX, OVEXON	NM_015378	VPS13D	Salzman2013
	chr1:12438481-12439650	+	hsa_circ_0110650	1169	273	frontal_cortex	ANNOTATED, CDS, coding, INTERNAL, OVCODE, OVERLAPTX, OVEXON	NM_015378	VPS13D	Rybak2015
	chr1:12460237-12476880	+	hsa_circ_0004222	16643	699	Hs68_RNase, Hs68_control, Nhek, K562, Bj, A549, Sknshra, diencephalon, cerebellum, occipital_lobe, frontal_cortex, parietal_lobe, temporal_lobe	ANNOTATED, CDS, coding, INTERNAL, OVCODE, OVEXON	NM_015378	VPS13D	Jeck2013, Rybak2015, Salzman2013
	chr1:12460237-12520451	+	hsa_circ_0110651	60214	1028	diencephalon	ANNOTATED, CDS, coding, INTERNAL, OVCODE, OVEXON	NM_015378	VPS13D	Rybak2015
	chr1:12460237-12557685	+	hsa_circ_0010010	97448	1160	A549	ANNOTATED, CDS, coding, INTERNAL, OVCODE, OVERLAPTX, OVEXON	NM_015378	VPS13D	Salzman2013
	chr1:12475139-12476880	+	hsa_circ_0110652	1741	303	frontal_cortex	ANNOTATED, CDS, coding, INTERNAL, OVCODE, OVEXON	NM_015378	VPS13D	Rybak2015
	chr1:15009290-15009419	+	hsa_circ_0110732	129	129	cerebellum	ALT_ACCEPTOR, ALT_DONOR, coding, INTERNAL, intronic	ENST00000376030.2	KAZN	Rybak2015
	chr1:15028411-15029303	-	hsa_circ_0110735	892	892	cerebellum	ANTISENSE, coding, INTERNAL, intronic	ENST00000376030.2	KAZN	Rybak2015
	chr1:15033346-15033535	+	hsa_circ_0110742	189	189	cerebellum	ALT_ACCEPTOR, ALT_DONOR, coding, INTERNAL, intronic	ENST00000376030.2	KAZN	Rybak2015
	chr1:15034886-15035073	+	hsa_circ_0110743	187	187	frontal_cortex	ALT_ACCEPTOR, ALT_DONOR, coding, INTERNAL, intronic	ENST00000376030.2	KAZN	Rybak2015
	chr1:15064926-15065086	-	hsa_circ_0110762	160	160	cerebellum	ANTISENSE, coding, INTERNAL, intronic	ENST00000376030.2	KAZN	Rybak2015
	chr1:15635108-15638708	+	hsa_circ_0110924	3600	3600	diencephalon	ALT_DONOR, CDS, coding, INTERNAL, intronic, OVCODE, OVEXON	ENST00000358897.4	FHAD1	Rybak2015
	chr1:15708523-15719713	+	hsa_circ_0010033	11190	11190	K562, Huvec, Hepg2, Helas3, Gm12878, Mcf7	ALT_DONOR, CDS, coding, INTERNAL, intronic, OVCODE, OVERLAPTX, OVEXON	NM_052929	FHAD1	Salzman2013
	chr1:15855582-15873366	+	hsa_circ_0010040	17784	882	K562, frontal_cortex	ANNOTATED, CDS, coding, INTERNAL, OVCODE, OVEXON, UTR5	NM_015291	DNAJC16	Rybak2015, Salzman2013
	chr1:15855582-15874923	+	hsa_circ_0010041	19341	1041	K562, A549, occipital_lobe, frontal_cortex	ANNOTATED, CDS, coding, INTERNAL, OVCODE, OVEXON, UTR5	NM_015291	DNAJC16	Rybak2015, Salzman2013
	chr1:15855582-15888820	+	hsa_circ_0110945	33238	1356	occipital_lobe, parietal_lobe	ANNOTATED, CDS, coding, INTERNAL, OVCODE, OVEXON, UTR5	ENST00000375847.3	DNAJC16	Rybak2015
	chr1:15855582-15894730	+	hsa_circ_0110946	39148	2425	diencephalon	ALT_DONOR, CDS, coding, INTERNAL, OVCODE, OVEXON, UTR3, UTR5	ENST00000375847.3	DNAJC16	Rybak2015
	chr1:15860731-15873366	+	hsa_circ_0110947	12635	697	diencephalon, frontal_cortex	ANNOTATED, CDS, coding, INTERNAL, OVCODE, OVEXON	ENST00000375847.3	DNAJC16	Rybak2015
	chr1:15860731-15873366	+	hsa_circ_0141485	12635	697	platelets	ANNOTATED, CDS, coding, INTERNAL, OVCODE, OVEXON	ENST00000375847.3	DNAJC16	Maass2017
	chr1:15860731-15874923	+	hsa_circ_0009118	14192	856	Hs68_RNase, Hs68_control, Nhek, K562, diencephalon, cerebellum, frontal_cortex	ANNOTATED, CDS, coding, INTERNAL, OVCODE, OVEXON	NM_015291	DNAJC16	Jeck2013, Rybak2015, Salzman2013
	chr1:15860731-15888820	+	hsa_circ_0010042	28089	1171	Mcf7, frontal_cortex, parietal_lobe	ANNOTATED, CDS, coding, INTERNAL, OVCODE, OVEXON	NM_015291	DNAJC16	Rybak2015, Salzman2013
	chr1:15860731-15890854	+	hsa_circ_0110948	30123	1431	frontal_cortex	ANNOTATED, CDS, coding, INTERNAL, OVCODE, OVEXON	ENST00000375847.3	DNAJC16	Rybak2015
	chr1:15860731-15892675	+	hsa_circ_0010043	31944	1611	Ag04450	ANNOTATED, CDS, coding, INTERNAL, OVCODE, OVEXON	NM_015291	DNAJC16	Salzman2013
	chr1:15860731-15893764	+	hsa_circ_0010044	33033	1782	Ag04450, A549, Sy5y_exp1_D2	ANNOTATED, CDS, coding, INTERNAL, OVCODE, OVEXON	NM_015291	DNAJC16	Rybak2015, Salzman2013
	chr1:15862969-15873366	+	hsa_circ_0110950	10397	630	occipital_lobe, temporal_lobe	ANNOTATED, CDS, coding, INTERNAL, OVCODE, OVEXON	ENST00000375847.3	DNAJC16	Rybak2015
	chr1:15862969-15874923	+	hsa_circ_0110951	11954	789	diencephalon, frontal_cortex	ANNOTATED, CDS, coding, INTERNAL, OVCODE, OVEXON	ENST00000375847.3	DNAJC16	Rybak2015
	chr1:15862969-15890854	+	hsa_circ_0010045	27885	1364	Bj, frontal_cortex	ANNOTATED, CDS, coding, INTERNAL, OVCODE, OVEXON	NM_015291	DNAJC16	Rybak2015, Salzman2013
	chr1:15886020-15890854	+	hsa_circ_0110952	4834	575	frontal_cortex	ANNOTATED, CDS, coding, INTERNAL, OVCODE, OVEXON	ENST00000375847.3	DNAJC16	Rybak2015
	chr1:15888636-15890854	+	hsa_circ_0010046	2218	444	Nhek	ANNOTATED, CDS, coding, INTERNAL, OVCODE, OVEXON	NM_015291	DNAJC16	Salzman2013
	chr1:15890423-15890854	+	hsa_circ_0010047	431	260	K562, Helas3, Gm12878, Sknshra, diencephalon, cerebellum, occipital_lobe, frontal_cortex, parietal_lobe, temporal_lobe, platelets	ANNOTATED, CDS, coding, INTERNAL, OVCODE, OVEXON	NM_015291	DNAJC16	Maass2017, Rybak2015, Salzman2013
	chr1:15894340-15894529	+	hsa_circ_0110953	189	189	occipital_lobe	ALT_ACCEPTOR, ALT_DONOR, CDS, coding, INTERNAL, OVCODE, OVEXON	ENST00000375847.3	DNAJC16	Rybak2015
	chr1:100111430-100152745	+	hsa_circ_0013273	41315	957	Huvec	ANNOTATED, CDS, coding, OVCODE, OVEXON, UTR5	NM_017734	PALMD	Salzman2013
	chr1:100111430-100155428	+	hsa_circ_0013274	43998	2055	Huvec	ANNOTATED, CDS, coding, OVCODE, OVERLAPTX, OVEXON, UTR5	NM_017734	PALMD	Salzman2013
	chr1:100127874-100155428	+	hsa_circ_0110111	27554	1567	temporal_lobe	ANNOTATED, CDS, coding, INTERNAL, OVCODE, OVERLAPTX, OVEXON	NM_017734	PALMD	Rybak2015
	chr1:100152231-100155428	+	hsa_circ_0110112	3197	1361	frontal_cortex	ANNOTATED, CDS, coding, INTERNAL, OVCODE, OVERLAPTX, OVEXON	NM_017734	PALMD	Rybak2015
	chr1:100177660-100214324	-	hsa_circ_0013281	36664	1480	K562	ANNOTATED, CDS, coding, INTERNAL, OVCODE, OVERLAPTX, OVEXON	NM_001013660	FRRS1	Salzman2013
	chr1:100177973-100214324	-	hsa_circ_0013282	36351	1421	K562	ANNOTATED, CDS, coding, INTERNAL, OVCODE, OVERLAPTX, OVEXON	NM_001013660	FRRS1	Salzman2013
	chr1:100203641-100214557	-	hsa_circ_0110114	10916	864	frontal_cortex	ANNOTATED, CDS, coding, INTERNAL, OVCODE, OVEXON, UTR5	ENST00000414213.1	FRRS1	Rybak2015
	chr1:100206348-100214557	-	hsa_circ_0110115	8209	681	parietal_lobe	ANNOTATED, CDS, coding, INTERNAL, OVCODE, OVEXON, UTR5	ENST00000414213.1	FRRS1	Rybak2015
	chr1:100207734-100214557	-	hsa_circ_0013286	6823	533	K562	ANNOTATED, CDS, coding, INTERNAL, OVCODE, OVEXON, UTR5	NM_001013660	FRRS1	Salzman2013
	chr1:100316044-100358163	+	hsa_circ_0013287	42119	3737	Huvec	ANNOTATED, CDS, coding, OVCODE, OVEXON, UTR5	NM_000028	AGL	Salzman2013
	chr1:100316044-100366417	+	hsa_circ_0013288	50373	4066	Gm12878	ANNOTATED, CDS, coding, OVCODE, OVEXON, UTR5	NM_000028	AGL	Salzman2013
	chr1:100335955-100366417	+	hsa_circ_0013291	30462	2924	Gm12878	ANNOTATED, CDS, coding, INTERNAL, OVCODE, OVEXON	NM_000028	AGL	Salzman2013
	chr1:100340242-100379294	+	hsa_circ_0110125	39052	3203	frontal_cortex	ANNOTATED, CDS, coding, INTERNAL, OVCODE, OVEXON	NM_000028	AGL	Rybak2015
	chr1:100340709-100366417	+	hsa_circ_0013292	25708	2506	Gm12878	ANNOTATED, CDS, coding, INTERNAL, OVCODE, OVEXON	NM_000028	AGL	Salzman2013
	chr1:100345478-100361944	+	hsa_circ_0110126	16466	1751	temporal_lobe	ANNOTATED, CDS, coding, INTERNAL, OVCODE, OVEXON	NM_000028	AGL	Rybak2015
	chr1:100345478-100382287	+	hsa_circ_0110127	36809	2870	temporal_lobe	ANNOTATED, CDS, coding, INTERNAL, OVCODE, OVEXON	NM_000028	AGL	Rybak2015
	chr1:100346631-100366417	+	hsa_circ_0013294	19786	1689	Gm12878	ANNOTATED, CDS, coding, INTERNAL, OVCODE, OVEXON	NM_000028	AGL	Salzman2013
	chr1:100349894-100366417	+	hsa_circ_0013295	16523	1155	Gm12878	ANNOTATED, CDS, coding, INTERNAL, OVCODE, OVEXON	NM_000028	AGL	Salzman2013
	chr1:100357987-100366417	+	hsa_circ_0013296	8430	505	Gm12878	ANNOTATED, CDS, coding, INTERNAL, OVCODE, OVEXON	NM_000028	AGL	Salzman2013
	chr1:100366191-100379294	+	hsa_circ_0110131	13103	799	cerebellum, occipital_lobe	ANNOTATED, CDS, coding, INTERNAL, OVCODE, OVEXON	NM_000028	AGL	Rybak2015
	chr1:100368238-100389579	+	hsa_circ_0013297	21341	3383	K562	ANNOTATED, CDS, coding, OVCODE, OVEXON, UTR3	NM_000028	AGL	Salzman2013
	chr1:100376267-100382287	+	hsa_circ_0110132	6020	781	diencephalon, frontal_cortex, temporal_lobe	ANNOTATED, CDS, coding, INTERNAL, OVCODE, OVEXON	NM_000028	AGL	Rybak2015
	chr1:100459092-100464971	+	hsa_circ_0013298	5879	360	K562, Ag04450, diencephalon, Sy5y_exp1_D0, occipital_lobe, frontal_cortex, temporal_lobe	ANNOTATED, CDS, coding, INTERNAL, OVCODE, OVEXON, UTR5	NM_012243	SLC35A3	Rybak2015, Salzman2013
	chr1:100459092-100472712	+	hsa_circ_0110133	13620	483	cerebellum	ANNOTATED, CDS, coding, INTERNAL, OVCODE, OVERLAPTX, OVEXON, UTR5	ENST00000465289.1	SLC35A3	Rybak2015
	chr1:100459092-100477089	+	hsa_circ_0110134	17997	652	frontal_cortex	ANNOTATED, CDS, coding, INTERNAL, OVCODE, OVERLAPTX, OVEXON, UTR5	ENST00000465289.1	SLC35A3	Rybak2015
	chr1:100459092-100480976	+	hsa_circ_0110135	21884	771	occipital_lobe, frontal_cortex, parietal_lobe, temporal_lobe	ANNOTATED, CDS, coding, INTERNAL, OVCODE, OVERLAPTX, OVEXON, UTR5	ENST00000370155.3	SLC35A3	Rybak2015
	chr1:100459092-100483371	+	hsa_circ_0110136	24279	905	diencephalon, cerebellum, occipital_lobe, frontal_cortex, parietal_lobe, temporal_lobe	ANNOTATED, CDS, coding, INTERNAL, OVCODE, OVERLAPTX, OVEXON, UTR5	ENST00000370155.3	SLC35A3	Rybak2015
	chr1:100464816-100477089	+	hsa_circ_0110137	12273	447	occipital_lobe, frontal_cortex, parietal_lobe, temporal_lobe	ANNOTATED, CDS, coding, INTERNAL, OVCODE, OVERLAPTX, OVEXON	ENST00000465289.1	SLC35A3	Rybak2015
	chr1:100464816-100480976	+	hsa_circ_0110138	16160	566	occipital_lobe, frontal_cortex	ANNOTATED, CDS, coding, INTERNAL, OVCODE, OVERLAPTX, OVEXON	ENST00000370155.3	SLC35A3	Rybak2015
	chr1:100464816-100483371	+	hsa_circ_0110139	18555	700	diencephalon, occipital_lobe, frontal_cortex, temporal_lobe	ANNOTATED, CDS, coding, INTERNAL, OVCODE, OVERLAPTX, OVEXON	ENST00000370155.3	SLC35A3	Rybak2015
	chr1:100464816-100515560	+	hsa_circ_0110140	50744	28066	frontal_cortex	ALT_DONOR, CDS, coding, downstream_end, OVCODE, OVERLAPTX, OVEXON, UTR3	ENST00000465289.1	SLC35A3	Rybak2015
	chr1:100472589-100483371	+	hsa_circ_0013299	10782	545	K562, Mcf7, occipital_lobe, frontal_cortex, parietal_lobe	ANNOTATED, CDS, coding, INTERNAL, OVCODE, OVEXON	NM_012243	SLC35A3	Rybak2015, Salzman2013
	chr1:100472589-100508785	+	hsa_circ_0110141	36196	21136	occipital_lobe	ALT_DONOR, CDS, coding, downstream_end, OVCODE, OVEXON, UTR3	ENST00000465289.1	SLC35A3	Rybak2015
	chr1:100476920-100483371	+	hsa_circ_0013300	6451	422	Nhek, frontal_cortex, temporal_lobe	ANNOTATED, CDS, coding, INTERNAL, OVCODE, OVEXON	NM_012243	SLC35A3	Rybak2015, Salzman2013
	chr1:100499126-100500199	+	hsa_circ_0110142	1073	1073	occipital_lobe	ALT_ACCEPTOR, ALT_DONOR, INTERNAL, ncRNA, OVEXON	ENST00000564623.1	RP4-714D9.5	Rybak2015
	chr1:100856287-100908552	+	hsa_circ_0141455	52265	303	right_atrium	ANNOTATED, CDS, coding, INTERNAL, OVCODE, OVEXON	NM_003672	CDC14A	Maass2017
	chr1:100856287-100950926	+	hsa_circ_0013324	94639	1840	K562	ANNOTATED, CDS, coding, OVCODE, OVERLAPTX, OVEXON, UTR3	NM_033313	CDC14A	Salzman2013
	chr1:100889777-100908552	+	hsa_circ_0000097	18775	210	neutr, K562, Ag04450, diencephalon, cerebellum, occipital_lobe, frontal_cortex, Sy5y_exp1_D2, parietal_lobe, SY5Y_exp2_D8, temporal_lobe, platelets	ANNOTATED, CDS, coding, INTERNAL	NM_033312	CDC14A	Maass2017, Memczak2013, Rybak2015, Salzman2013
	chr1:100889777-100921048	+	hsa_circ_0110173	31271	298	cerebellum	ANNOTATED, CDS, coding, INTERNAL, OVCODE, OVEXON	NM_003672	CDC14A	Rybak2015
	chr1:100889777-100933650	+	hsa_circ_0110174	43873	668	frontal_cortex	ANNOTATED, CDS, coding, INTERNAL, OVCODE, OVERLAPTX, OVEXON	NM_003672	CDC14A	Rybak2015
	chr1:100905487-100908552	+	hsa_circ_0013325	3065	130	K562	ANNOTATED, CDS, coding, INTERNAL, OVCODE, OVEXON	NM_003672	CDC14A	Salzman2013
	chr1:100905487-100921048	+	hsa_circ_0013326	15561	218	K562	ANNOTATED, CDS, coding, INTERNAL, OVCODE, OVEXON	NM_003672	CDC14A	Salzman2013
	chr1:100905487-100963763	+	hsa_circ_0013327	58276	1032	K562	ANNOTATED, CDS, coding, INTERNAL, OVCODE, OVERLAPTX, OVEXON	NM_003672	CDC14A	Salzman2013
	chr1:100920960-100933650	+	hsa_circ_0110176	12690	458	cerebellum	ANNOTATED, CDS, coding, INTERNAL, OVCODE, OVERLAPTX, OVEXON	NM_003672	CDC14A	Rybak2015
	chr1:100933511-100965021	+	hsa_circ_0013328	31510	1120	Gm12878	ANNOTATED, CDS, coding, OVCODE, OVERLAPTX, OVEXON, UTR3	NM_033312	CDC14A	Salzman2013
	chr1:100949847-100950926	+	hsa_circ_0013329	1079	1079	Gm12878	ANNOTATED, CDS, coding, OVCODE, OVERLAPTX, OVEXON, UTR3	NM_033313	CDC14A	Salzman2013
	chr1:100960373-100963763	+	hsa_circ_0110177	3390	284	frontal_cortex	ANNOTATED, CDS, coding, INTERNAL, OVCODE, OVEXON	NM_003672	CDC14A	Rybak2015
	chr1:100960373-100964818	+	hsa_circ_0013330	4445	618	K562, H1hesc, diencephalon	ANNOTATED, CDS, coding, INTERNAL, OVCODE, OVEXON	NM_003672	CDC14A	Rybak2015, Salzman2013
	chr1:103477968-103544427	-	hsa_circ_0013360	66459	1391	Hsmm, Bj, Ag04450	ANNOTATED, CDS, coding, INTERNAL, OVCODE, OVERLAPTX, OVEXON	NM_080629	COL11A1	Salzman2013
	chr1:103477968-103574052	-	hsa_circ_0013361	96084	1983	Hsmm, Bj	ANNOTATED, CDS, coding, OVCODE, OVERLAPTX, OVEXON, UTR5	NM_080629	COL11A1	Salzman2013
	chr1:103540173-103548528	-	hsa_circ_0110255	8355	545	diencephalon, occipital_lobe, frontal_cortex, parietal_lobe	ANNOTATED, CDS, coding, INTERNAL, OVCODE, OVEXON	ENST00000358392.2	COL11A1	Rybak2015
	chr1:107690690-107691461	+	hsa_circ_0013364	771	771	Nhek	ANNOTATED, CDS, coding, INTERNAL, OVCODE, OVEXON, UTR5	NM_001113226	NTNG1	Salzman2013
	chr1:107789918-107791094	+	hsa_circ_0110295	1176	1176	frontal_cortex	ALT_ACCEPTOR, ALT_DONOR, coding, INTERNAL, intronic	ENST00000370067.1	NTNG1	Rybak2015
	chr1:107789918-107803403	+	hsa_circ_0110296	13485	13485	diencephalon	ALT_ACCEPTOR, ALT_DONOR, coding, INTERNAL, intronic	ENST00000370067.1	NTNG1	Rybak2015
	chr1:107789918-107867544	+	hsa_circ_0110297	77626	14361	diencephalon, cerebellum	ALT_ACCEPTOR, ncRNA, OVCODE, OVERLAPTX, OVEXON, upstream_start	ENST00000477948.1	NTNG1	Rybak2015
	chr1:107866903-107867544	+	hsa_circ_0002286	641	641	Hs68_RNase, Hs68_control, Nhek, H1hesc, Gm12878, Bj, Ag04450, Sknshra, diencephalon, cerebellum, occipital_lobe, frontal_cortex, Sy5y_exp1_D2, parietal_lobe, temporal_lobe	ANNOTATED, CDS, coding, INTERNAL, OVCODE, OVEXON	NM_001113226	NTNG1	Jeck2013, Rybak2015, Salzman2013
	chr1:107866903-107873497	+	hsa_circ_0110298	6594	777	diencephalon, frontal_cortex	ANNOTATED, INTERNAL, ncRNA, OVCODE, OVERLAPTX, OVEXON	ENST00000477948.1	NTNG1	Rybak2015
	chr1:107866903-107961267	+	hsa_circ_0013365	94364	907	Bj	ANNOTATED, CDS, coding, INTERNAL, OVCODE, OVERLAPTX, OVEXON	NM_001113228	NTNG1	Salzman2013
	chr1:108138833-108185377	-	hsa_circ_0110301	46544	573	diencephalon	ANNOTATED, CDS, coding, INTERNAL, OVCODE, OVEXON	ENST00000370056.4	VAV3	Rybak2015
	chr1:108160188-108226155	-	hsa_circ_0013368	65967	249	A549	ANNOTATED, CDS, coding, INTERNAL, OVCODE, OVERLAPTX, OVEXON	NM_006113	VAV3	Salzman2013
	chr1:108690900-108697757	-	hsa_circ_0013371	6857	261	Ag04450	ANNOTATED, CDS, coding, INTERNAL, OVCODE, OVEXON	NM_013386	SLC25A24	Salzman2013
	chr1:108697604-108703915	-	hsa_circ_0013372	6311	424	K562, diencephalon, cerebellum, occipital_lobe, frontal_cortex, parietal_lobe, temporal_lobe	ANNOTATED, CDS, coding, INTERNAL, OVCODE, OVEXON	NM_013386	SLC25A24	Rybak2015, Salzman2013
	chr1:108697604-108724650	-	hsa_circ_0110304	27046	512	occipital_lobe, frontal_cortex, parietal_lobe, temporal_lobe	ANNOTATED, CDS, coding, INTERNAL, OVCODE, OVEXON	ENST00000565488.1	SLC25A24	Rybak2015
	chr1:108697604-108728576	-	hsa_circ_0110305	30972	639	diencephalon, cerebellum, occipital_lobe, frontal_cortex, parietal_lobe, temporal_lobe	ANNOTATED, CDS, coding, INTERNAL, OVCODE, OVEXON	ENST00000565488.1	SLC25A24	Rybak2015
	chr1:108782449-108782528	-	hsa_circ_0013374	79	79	K562	ANNOTATED, CDS, coding, INTERNAL, OVCODE, OVEXON	NM_001143989	NBPF4	Salzman2013
	chr1:108997060-109008046	+	hsa_circ_0013375	10986	1254	K562	ANNOTATED, CDS, coding, INTERNAL, OVCODE, OVEXON	NM_001143987	NBPF6	Salzman2013
	chr1:109295684-109319045	+	hsa_circ_0110317	23361	585	frontal_cortex, temporal_lobe	ANNOTATED, CDS, coding, INTERNAL, OVCODE, OVERLAPTX, OVEXON	NM_007269	STXBP3	Rybak2015
	chr1:109325043-109337529	+	hsa_circ_0110318	12486	301	SY5Y_exp2_D0, diencephalon, cerebellum, occipital_lobe, frontal_cortex, parietal_lobe, temporal_lobe	ANNOTATED, CDS, coding, INTERNAL, OVCODE, OVEXON	NM_007269	STXBP3	Rybak2015
	chr1:109325043-109337529	+	hsa_circ_0141459	12486	301	platelets	ANNOTATED, CDS, coding, INTERNAL, OVCODE, OVEXON	NM_007269	STXBP3	Maass2017
	chr1:109336203-109336269	+	hsa_circ_0013383	66	66	K562	ANNOTATED, CDS, coding, INTERNAL, OVCODE, OVEXON	NM_007269	STXBP3	Salzman2013
	chr1:109336203-109339348	+	hsa_circ_0000100	3145	393	cd_19, occipital_lobe, frontal_cortex	ANNOTATED, CDS, coding, INTERNAL	NM_007269	STXBP3	Memczak2013, Rybak2015
	chr1:109336203-109342927	+	hsa_circ_0110319	6724	572	diencephalon, cerebellum, occipital_lobe, frontal_cortex, parietal_lobe, temporal_lobe	ANNOTATED, CDS, coding, INTERNAL, OVCODE, OVEXON	NM_007269	STXBP3	Rybak2015
	chr1:109336203-109342927	+	hsa_circ_0141460	6724	572	platelets	ANNOTATED, CDS, coding, INTERNAL, OVCODE, OVEXON	NM_007269	STXBP3	Maass2017
	chr1:109338855-109339348	+	hsa_circ_0110320	493	246	frontal_cortex	ANNOTATED, CDS, coding, INTERNAL, OVCODE, OVEXON	NM_007269	STXBP3	Rybak2015
	chr1:109338855-109340859	+	hsa_circ_0110321	2004	339	cerebellum, occipital_lobe, temporal_lobe	ANNOTATED, CDS, coding, INTERNAL, OVCODE, OVEXON	NM_007269	STXBP3	Rybak2015
	chr1:109350022-109350171	+	hsa_circ_0110322	149	149	temporal_lobe	ANNOTATED, CDS, coding, INTERNAL, OVCODE, OVEXON	NM_007269	STXBP3	Rybak2015
	chr1:109365991-109380328	-	hsa_circ_0110323	14337	788	frontal_cortex	ANNOTATED, CDS, coding, INTERNAL, OVCODE, OVEXON	ENST00000370001.3	AKNAD1	Rybak2015
	chr1:110943876-110950546	-	hsa_circ_0013478	6670	848	Ag04450	ANNOTATED, CDS, coding, OVCODE, OVERLAPTX, OVEXON, UTR3, UTR5	NM_006402	HBXIP	Salzman2013
	chr1:111661426-111662581	-	hsa_circ_0013488	1155	176	Gm12878	ANNOTATED, CDS, coding, INTERNAL, OVCODE, OVEXON	NM_178454	DRAM2	Salzman2013
	chr1:111661426-111668916	-	hsa_circ_0013489	7490	562	K562	ANNOTATED, CDS, coding, INTERNAL, OVCODE, OVEXON	NM_178454	DRAM2	Salzman2013
	chr1:111668848-111680208	-	hsa_circ_0013490	11360	277	K562, Hsmm, Helas3, H1hesc, frontal_cortex	ANNOTATED, CDS, coding, INTERNAL, OVCODE, OVEXON, UTR5	NM_178454	DRAM2	Rybak2015, Salzman2013
	chr1:111668848-111682838	-	hsa_circ_0013491	13990	456	K562	ANNOTATED, CDS, coding, OVCODE, OVERLAPTX, OVEXON, UTR5	NM_178454	DRAM2	Salzman2013
	chr1:111682248-111690675	+	hsa_circ_0013492	8427	547	K562, Hepg2, Gm12878, Ag04450	ANNOTATED, CDS, coding, OVCODE, OVERLAPTX, OVEXON, UTR5	NM_001007794	CEPT1	Salzman2013
	chr1:111682248-111703918	+	hsa_circ_0013493	21670	837	K562, Helas3, Gm12878, A549	ANNOTATED, CDS, coding, OVCODE, OVERLAPTX, OVEXON, UTR5	NM_001007794	CEPT1	Salzman2013
	chr1:111682248-111717585	+	hsa_circ_0013494	35337	922	Gm12878	ANNOTATED, CDS, coding, OVCODE, OVERLAPTX, OVEXON, UTR5	NM_001007794	CEPT1	Salzman2013
	chr1:111682832-111690675	+	hsa_circ_0013495	7843	509	Helas3	ANNOTATED, CDS, coding, OVCODE, OVERLAPTX, OVEXON, UTR5	NM_006090	CEPT1	Salzman2013
	chr1:111690263-111690675	+	hsa_circ_0013496	412	412	K562, H1hesc, Gm12878, Sknshra, cerebellum, occipital_lobe, frontal_cortex, parietal_lobe, temporal_lobe, platelets	ANNOTATED, CDS, coding, INTERNAL, OVCODE, OVEXON, UTR5	NM_001007794	CEPT1	Maass2017, Rybak2015, Salzman2013
	chr1:111690263-111703918	+	hsa_circ_0000106	13655	702	cd_19, K562, Hepg2, Helas3, Gm12878, Bj, Ag04450, diencephalon, cerebellum, Sy5y_exp1_D0, occipital_lobe, frontal_cortex, parietal_lobe, temporal_lobe, WAS2	ANNOTATED, CDS, coding, INTERNAL, UTR5	NM_001007794	CEPT1	Maass2017, Memczak2013, Rybak2015, Salzman2013
	chr1:111690263-111717585	+	hsa_circ_0013497	27322	787	Ag04450, diencephalon, cerebellum, occipital_lobe, frontal_cortex	ANNOTATED, CDS, coding, INTERNAL, OVCODE, OVEXON, UTR5	NM_001007794	CEPT1	Rybak2015, Salzman2013
	chr1:113084572-113093315	-	hsa_circ_0110450	8743	233	frontal_cortex, parietal_lobe	ANNOTATED, CDS, coding, INTERNAL, OVCODE, OVERLAPTX, OVEXON	ENST00000358039.4	ST7L	Rybak2015
	chr1:113093222-113098640	-	hsa_circ_0110453	5418	244	frontal_cortex	ANNOTATED, CDS, coding, INTERNAL, OVCODE, OVEXON	ENST00000358039.4	ST7L	Rybak2015
	chr1:113093222-113121039	-	hsa_circ_0110454	27817	497	cerebellum	ANNOTATED, INTERNAL, ncRNA, OVCODE, OVEXON	ENST00000463235.1	ST7L	Rybak2015
	chr1:113093222-113126748	-	hsa_circ_0110455	33526	865	diencephalon, cerebellum, occipital_lobe, frontal_cortex, parietal_lobe	ANNOTATED, INTERNAL, ncRNA, OVCODE, OVEXON	ENST00000463235.1	ST7L	Rybak2015
	chr1:113093222-113134225	-	hsa_circ_0110456	41003	944	diencephalon, frontal_cortex, temporal_lobe	ANNOTATED, INTERNAL, ncRNA, OVCODE, OVEXON	ENST00000463235.1	ST7L	Rybak2015
	chr1:113093222-113153625	-	hsa_circ_0110457	60403	1278	frontal_cortex	ANNOTATED, INTERNAL, ncRNA, OVCODE, OVEXON	ENST00000463235.1	ST7L	Rybak2015
	chr1:113093222-113161550	-	hsa_circ_0013520	68328	1304	Gm12878	ALT_ACCEPTOR, CDS, coding, INTERNAL, OVCODE, OVEXON	NM_017744	ST7L	Salzman2013
	chr1:113098489-113126748	-	hsa_circ_0110458	28259	772	frontal_cortex, temporal_lobe	ANNOTATED, INTERNAL, ncRNA, OVCODE, OVEXON	ENST00000463235.1	ST7L	Rybak2015
	chr1:113098489-113140708	-	hsa_circ_0110459	42219	967	cerebellum, occipital_lobe, frontal_cortex	ANNOTATED, INTERNAL, ncRNA, OVCODE, OVEXON	ENST00000463235.1	ST7L	Rybak2015
	chr1:113098489-113143470	-	hsa_circ_0110460	44981	1022	frontal_cortex, temporal_lobe	ANNOTATED, INTERNAL, ncRNA, OVCODE, OVEXON	ENST00000463235.1	ST7L	Rybak2015
	chr1:113098489-113159517	-	hsa_circ_0000107	61028	1191	cd_34, diencephalon, cerebellum, occipital_lobe, frontal_cortex, parietal_lobe, temporal_lobe, platelets	ANNOTATED, CDS, coding, INTERNAL	NM_138729	ST7L	Maass2017, Memczak2013, Rybak2015
	chr1:113541564-113550982	+	hsa_circ_0110484	9418	9418	frontal_cortex	INTERGENIC	None	None	Rybak2015
	chr1:113591044-113591183	-	hsa_circ_0013566	139	139	Nhek, Huvec, Hsmm, Hepg2, Helas3, Gm12878, Mcf7	ANNOTATED, INTERNAL, ncRNA, OVEXON	TCONS_00000096	TCONS_00000096	Salzman2013
	chr1:113591044-113615724	-	hsa_circ_0013567	24680	303	K562, Huvec, H1hesc, Gm12878, Ag04450, A549, Mcf7	ANNOTATED, ncRNA, OVEXON	TCONS_00000096	TCONS_00000096	Salzman2013
	chr1:113633939-113637104	+	hsa_circ_0013568	3165	420	K562	ANNOTATED, CDS, coding, INTERNAL, OVCODE, OVEXON	NM_014813	LRIG2	Salzman2013
	chr1:113633939-113641407	+	hsa_circ_0013569	7468	933	H1hesc, Gm12878	ANNOTATED, CDS, coding, INTERNAL, OVCODE, OVEXON	NM_014813	LRIG2	Salzman2013
	chr1:113633939-113643110	+	hsa_circ_0013570	9171	1074	H1hesc	ANNOTATED, CDS, coding, INTERNAL, OVCODE, OVEXON	NM_014813	LRIG2	Salzman2013
	chr1:113633939-113650379	+	hsa_circ_0110486	16440	1238	cerebellum	ANNOTATED, CDS, coding, INTERNAL, OVCODE, OVEXON	ENST00000361127.4	LRIG2	Rybak2015
	chr1:113633939-113653184	+	hsa_circ_0013571	19245	1559	Helas3	ANNOTATED, CDS, coding, INTERNAL, OVCODE, OVEXON	NM_014813	LRIG2	Salzman2013
	chr1:113633939-113657498	+	hsa_circ_0013572	23559	2291	K562, Sknshra	ANNOTATED, CDS, coding, INTERNAL, OVCODE, OVEXON	NM_014813	LRIG2	Salzman2013
	chr1:113633939-113662145	+	hsa_circ_0013573	28206	2732	Sknshra	ANNOTATED, CDS, coding, INTERNAL, OVCODE, OVEXON	NM_014813	LRIG2	Salzman2013
	chr1:113633939-113667256	+	hsa_circ_0110487	33317	3492	parietal_lobe, temporal_lobe	ALT_DONOR, CDS, coding, INTERNAL, OVCODE, OVEXON, UTR3	ENST00000361127.4	LRIG2	Rybak2015
	chr1:113635827-113637377	+	hsa_circ_0110488	1550	498	diencephalon, cerebellum, occipital_lobe, frontal_cortex, parietal_lobe, temporal_lobe	ANNOTATED, CDS, coding, INTERNAL, OVCODE, OVEXON	ENST00000361127.4	LRIG2	Rybak2015
	chr1:113635827-113641407	+	hsa_circ_0110489	5580	867	occipital_lobe, frontal_cortex, temporal_lobe	ANNOTATED, CDS, coding, INTERNAL, OVCODE, OVEXON	ENST00000361127.4	LRIG2	Rybak2015
	chr1:113635827-113643110	+	hsa_circ_0110490	7283	1008	diencephalon	ANNOTATED, CDS, coding, INTERNAL, OVCODE, OVEXON	ENST00000361127.4	LRIG2	Rybak2015
	chr1:113635827-113650379	+	hsa_circ_0110491	14552	1172	temporal_lobe	ANNOTATED, CDS, coding, INTERNAL, OVCODE, OVEXON	ENST00000361127.4	LRIG2	Rybak2015
	chr1:113635827-113653184	+	hsa_circ_0013574	17357	1493	K562, cerebellum, occipital_lobe, frontal_cortex, parietal_lobe, temporal_lobe	ANNOTATED, CDS, coding, INTERNAL, OVCODE, OVEXON	NM_014813	LRIG2	Rybak2015, Salzman2013
	chr1:113635827-113657498	+	hsa_circ_0110492	21671	2225	frontal_cortex, parietal_lobe	ANNOTATED, CDS, coding, INTERNAL, OVCODE, OVEXON	ENST00000361127.4	LRIG2	Rybak2015
	chr1:113635827-113659058	+	hsa_circ_0013575	23231	2375	K562, Gm12878, occipital_lobe	ANNOTATED, CDS, coding, INTERNAL, OVCODE, OVEXON	NM_014813	LRIG2	Rybak2015, Salzman2013
	chr1:113635827-113662145	+	hsa_circ_0013576	26318	2666	Mcf7, frontal_cortex, parietal_lobe, temporal_lobe	ANNOTATED, CDS, coding, INTERNAL, OVCODE, OVEXON	NM_014813	LRIG2	Rybak2015, Salzman2013
	chr1:113636051-113643110	+	hsa_circ_0013577	7059	933	K562	ANNOTATED, CDS, coding, INTERNAL, OVCODE, OVEXON	NM_014813	LRIG2	Salzman2013
	chr1:113636051-113653184	+	hsa_circ_0013578	17133	1418	Ag04450	ANNOTATED, CDS, coding, INTERNAL, OVCODE, OVEXON	NM_014813	LRIG2	Salzman2013
	chr1:113638495-113643110	+	hsa_circ_0110493	4615	510	frontal_cortex	ANNOTATED, CDS, coding, INTERNAL, OVCODE, OVEXON	ENST00000361127.4	LRIG2	Rybak2015
	chr1:113638495-113650379	+	hsa_circ_0110494	11884	674	frontal_cortex	ANNOTATED, CDS, coding, INTERNAL, OVCODE, OVEXON	ENST00000361127.4	LRIG2	Rybak2015
	chr1:113638495-113662145	+	hsa_circ_0013579	23650	2168	H1hesc	ANNOTATED, CDS, coding, INTERNAL, OVCODE, OVEXON	NM_014813	LRIG2	Salzman2013
	chr1:113641326-113650379	+	hsa_circ_0013580	9053	386	Bj	ANNOTATED, CDS, coding, INTERNAL, OVCODE, OVEXON	NM_014813	LRIG2	Salzman2013
	chr1:113643041-113659058	+	hsa_circ_0013581	16017	1436	Hepg2	ANNOTATED, CDS, coding, INTERNAL, OVCODE, OVEXON	NM_014813	LRIG2	Salzman2013
	chr1:113650215-113655382	+	hsa_circ_0013582	5167	767	Huvec	ANNOTATED, CDS, coding, INTERNAL, OVCODE, OVEXON	NM_014813	LRIG2	Salzman2013
	chr1:113655100-113657498	+	hsa_circ_0110495	2398	732	diencephalon	ANNOTATED, INTERNAL, ncRNA, OVCODE, OVEXON	ENST00000492207.1	LRIG2	Rybak2015
	chr1:113655100-113659058	+	hsa_circ_0013583	3958	882	K562, A549	ANNOTATED, CDS, coding, INTERNAL, OVCODE, OVEXON	NM_014813	LRIG2	Salzman2013
	chr1:113655100-113662145	+	hsa_circ_0013584	7045	1173	K562, Hsmm, Hepg2, Helas3, H1hesc, Gm12878, Ag04450, A549, Sknshra, Mcf7, occipital_lobe, frontal_cortex, parietal_lobe	ANNOTATED, CDS, coding, INTERNAL, OVCODE, OVEXON	NM_014813	LRIG2	Rybak2015, Salzman2013
	chr1:113657048-113657498	+	hsa_circ_0110496	450	450	cerebellum	ANNOTATED, INTERNAL, ncRNA, OVCODE, OVEXON	ENST00000492207.1	LRIG2	Rybak2015
	chr1:113657048-113662145	+	hsa_circ_0013585	5097	891	K562	ANNOTATED, CDS, coding, INTERNAL, OVCODE, OVEXON	NM_014813	LRIG2	Salzman2013
	chr1:113658908-113662145	+	hsa_circ_0013586	3237	441	K562, parietal_lobe	ANNOTATED, CDS, coding, INTERNAL, OVCODE, OVEXON	NM_014813	LRIG2	Rybak2015, Salzman2013
	chr1:114437370-114444507	-	hsa_circ_0013610	7137	2198	Ag04450	ALT_DONOR, CDS, coding, downstream_end, OVCODE, OVERLAPTX, OVEXON, UTR3	NM_006594	AP4B1	Salzman2013
	chr1:114438879-114439087	-	hsa_circ_0013611	208	208	Ag04450	ANNOTATED, CDS, coding, INTERNAL, OVCODE, OVERLAPTX, OVEXON	NM_006594	AP4B1	Salzman2013
	chr1:114440461-114444507	-	hsa_circ_0000112	4046	964	cd_19, K562, Hepg2, Gm12878, Nhlf, Sknshra, diencephalon, cerebellum, occipital_lobe, frontal_cortex, parietal_lobe	ANNOTATED, CDS, coding, INTERNAL	NM_006594	AP4B1	Memczak2013, Rybak2015, Salzman2013
	chr1:114440461-114445484	-	hsa_circ_0110530	5023	1189	frontal_cortex	ANNOTATED, CDS, coding, INTERNAL, OVCODE, OVERLAPTX, OVEXON	ENST00000369569.1	AP4B1	Rybak2015
	chr1:114441339-114441423	-	hsa_circ_0013612	84	84	Hepg2	ANNOTATED, CDS, coding, INTERNAL, OVCODE, OVERLAPTX, OVEXON	NM_006594	AP4B1	Salzman2013
	chr1:114442030-114443022	-	hsa_circ_0013613	992	992	K562	ALT_DONOR, CDS, coding, INTERNAL, intronic, OVCODE, OVERLAPTX, OVEXON	NM_006594	AP4B1	Salzman2013
	chr1:114443857-114444507	-	hsa_circ_0013614	650	279	Gm12878, frontal_cortex	ANNOTATED, CDS, coding, INTERNAL, OVCODE, OVERLAPTX, OVEXON	NM_006594	AP4B1	Rybak2015, Salzman2013
	chr1:114447226-114447415	-	hsa_circ_0110531	189	189	occipital_lobe	ANNOTATED, CDS, coding, INTERNAL, OVCODE, OVEXON, UTR5	ENST00000256658.4	AP4B1	Rybak2015
	chr1:114449617-114450813	+	hsa_circ_0110532	1196	349	occipital_lobe	ANNOTATED, CDS, coding, INTERNAL, OVCODE, OVEXON	ENST00000369563.3	DCLRE1B	Rybak2015
	chr1:114450630-114450813	+	hsa_circ_0013615	183	183	K562, Hepg2, Gm12878, Ag04450, cerebellum, frontal_cortex, platelets	ANNOTATED, CDS, coding, INTERNAL, OVCODE, OVEXON	NM_022836	DCLRE1B	Maass2017, Rybak2015, Salzman2013
	chr1:114967212-115053781	-	hsa_circ_0013632	86569	1944	H1hesc	ANNOTATED, CDS, coding, OVCODE, OVERLAPTX, OVEXON, UTR5	NM_015906	TRIM33	Salzman2013
	chr1:114968070-115053781	-	hsa_circ_0013633	85711	1779	K562	ANNOTATED, CDS, coding, OVCODE, OVERLAPTX, OVEXON, UTR5	NM_015906	TRIM33	Salzman2013
	chr1:116534651-116563506	+	hsa_circ_0110574	28855	511	diencephalon	ANNOTATED, CDS, coding, INTERNAL, OVCODE, OVERLAPTX, OVEXON	NM_018420	SLC22A15	Rybak2015
	chr1:116534651-116574202	+	hsa_circ_0013668	39551	857	Hepg2, Sknshra	ANNOTATED, CDS, coding, INTERNAL, OVCODE, OVERLAPTX, OVEXON	NM_018420	SLC22A15	Salzman2013
	chr1:116534651-116580009	+	hsa_circ_0110575	45358	1084	cerebellum, frontal_cortex	ANNOTATED, CDS, coding, INTERNAL, OVCODE, OVERLAPTX, OVEXON	NM_018420	SLC22A15	Rybak2015
	chr1:117057155-117087226	-	hsa_circ_0013695	30071	997	K562	ANNOTATED, ncRNA, OVCODE, OVEXON	NR_026665	CD58	Salzman2013
	chr1:117078586-117087226	-	hsa_circ_0013696	8640	558	K562, Gm12878, platelets	ANNOTATED, CDS, coding, INTERNAL, OVCODE, OVEXON	NM_001144822	CD58	Maass2017, Salzman2013
	chr1:117086932-117087226	-	hsa_circ_0141471	294	294	WAS2	ANNOTATED, CDS, coding, INTERNAL, OVCODE, OVEXON	NM_001144822	CD58	Maass2017
	chr1:117452688-117532972	+	hsa_circ_0013701	80284	6160	Nhek, K562	ANNOTATED, CDS, coding, OVCODE, OVERLAPTX, OVEXON, UTR3, UTR5	NM_020440	PTGFRN	Salzman2013
	chr1:117484336-117532972	+	hsa_circ_0013702	48636	5974	Nhek, K562	ANNOTATED, CDS, coding, OVCODE, OVERLAPTX, OVEXON, UTR3	NM_020440	PTGFRN	Salzman2013
	chr1:117487300-117532972	+	hsa_circ_0013703	45672	5605	Nhek, K562, A549	ANNOTATED, CDS, coding, OVCODE, OVERLAPTX, OVEXON, UTR3	NM_020440	PTGFRN	Salzman2013
	chr1:117491813-117492194	+	hsa_circ_0110583	381	381	diencephalon	ANNOTATED, CDS, coding, INTERNAL, OVCODE, OVEXON	ENST00000393203.2	PTGFRN	Rybak2015
	chr1:117491813-117532972	+	hsa_circ_0013704	41159	5191	Nhek, K562, A549, Sknshra	ANNOTATED, CDS, coding, OVCODE, OVERLAPTX, OVEXON, UTR3	NM_020440	PTGFRN	Salzman2013
	chr1:117910084-117957453	+	hsa_circ_0013729	47369	1495	K562, Gm12878	ANNOTATED, CDS, coding, OVCODE, OVERLAPTX, OVEXON, UTR5	NM_006699	MAN1A2	Salzman2013
	chr1:117910084-117963271	+	hsa_circ_0013730	53187	1576	Nhek, K562, Hepg2, Helas3, H1hesc, Gm12878, Ag04450, Sknshra, Mcf7	ANNOTATED, CDS, coding, OVCODE, OVERLAPTX, OVEXON, UTR5	NM_006699	MAN1A2	Salzman2013
	chr1:120161999-120190390	-	hsa_circ_0013765	28391	5080	Huvec, Sknshra	ANNOTATED, CDS, coding, OVCODE, OVEXON, UTR3, UTR5	NM_001080470	ZNF697	Salzman2013
	chr1:120506196-120539955	-	hsa_circ_0013791	33759	1500	Sknshra	ANNOTATED, CDS, coding, INTERNAL, OVCODE, OVERLAPTX, OVEXON	NM_024408	NOTCH2	Salzman2013
	chr1:120510055-120548211	-	hsa_circ_0013792	38156	1298	Mcf7	ANNOTATED, CDS, coding, INTERNAL, OVCODE, OVERLAPTX, OVEXON	NM_024408	NOTCH2	Salzman2013
	chr1:120529582-120548211	-	hsa_circ_0007526	18629	719	Hs68_RNase, Hs68_control	ANNOTATED, CDS, coding, INTERNAL, OVCODE, OVEXON	NM_024408	NOTCH2	Jeck2013
	chr1:120539619-120539955	-	hsa_circ_0013796	336	336	Huvec, Hepg2, Helas3, H1hesc, Mcf7	ANNOTATED, CDS, coding, INTERNAL, OVCODE, OVEXON	NM_024408	NOTCH2	Salzman2013
	chr1:120539619-120548211	-	hsa_circ_0005737	8592	596	Hs68_RNase, Hs68_control	ANNOTATED, CDS, coding, INTERNAL, OVCODE, OVEXON	NM_024408	NOTCH2	Jeck2013
	chr1:120539619-120572610	-	hsa_circ_0006744	32991	678	Hs68_RNase, Hs68_control	ANNOTATED, CDS, coding, INTERNAL, OVCODE, OVEXON	NM_024408	NOTCH2	Jeck2013
	chr1:120539619-120594393	-	hsa_circ_0008663	54774	22461	Hs68_RNase, Hs68_control	ALT_ACCEPTOR, CDS, coding, INTERNAL, intronic, OVCODE, OVEXON	NM_024408	NOTCH2	Jeck2013
	chr1:120547951-120548211	-	hsa_circ_0013797	260	260	Gm12878	ANNOTATED, CDS, coding, INTERNAL, OVCODE, OVEXON	NM_024408	NOTCH2	Salzman2013
	chr1:121280120-121314781	+	hsa_circ_0110632	34661	23165	frontal_cortex	ALT_ACCEPTOR, ALT_DONOR, downstream_end, intronic, ncRNA, OVEXON	NR_003955	EMBP1	Rybak2015
	chr1:144679892-144994701	-	hsa_circ_0013828	314809	314809	K562	ALT_ACCEPTOR, ncRNA, OVCODE, OVERLAPTX, OVEXON, upstream_start	NR_037182	LOC653513	Salzman2013
	chr1:144863317-144916749	-	hsa_circ_0013834	53432	4480	Hsmm	ANNOTATED, CDS, coding, INTERNAL, OVCODE, OVERLAPTX, OVEXON	NM_014644	PDE4DIP	Salzman2013
	chr1:144865809-144952376	-	hsa_circ_0013835	86567	5428	K562	ANNOTATED, CDS, coding, INTERNAL, OVCODE, OVERLAPTX, OVEXON	NM_014644	PDE4DIP	Salzman2013
	chr1:144867920-144952376	-	hsa_circ_0013837	84456	5176	K562	ANNOTATED, CDS, coding, INTERNAL, OVCODE, OVERLAPTX, OVEXON	NM_014644	PDE4DIP	Salzman2013
	chr1:144874680-144952376	-	hsa_circ_0013840	77696	4585	K562	ANNOTATED, CDS, coding, INTERNAL, OVCODE, OVERLAPTX, OVEXON	NM_014644	PDE4DIP	Salzman2013
	chr1:144874680-145021167	-	hsa_circ_0013841	146487	4775	Bj	ANNOTATED, CDS, coding, INTERNAL, OVCODE, OVERLAPTX, OVEXON	NM_001198832	PDE4DIP	Salzman2013
	chr1:144881429-144912294	-	hsa_circ_0013842	30865	1786	H1hesc	ANNOTATED, CDS, coding, INTERNAL, OVCODE, OVERLAPTX, OVEXON	NM_014644	PDE4DIP	Salzman2013
	chr1:144881429-144923821	-	hsa_circ_0013843	42392	3130	H1hesc	ANNOTATED, CDS, coding, INTERNAL, OVCODE, OVERLAPTX, OVEXON	NM_014644	PDE4DIP	Salzman2013
	chr1:144886096-144918991	-	hsa_circ_0013844	32895	1943	K562	ANNOTATED, CDS, coding, INTERNAL, OVCODE, OVERLAPTX, OVEXON	NM_014644	PDE4DIP	Salzman2013
	chr1:144892500-144906196	-	hsa_circ_0110670	13696	468	diencephalon, temporal_lobe	ANNOTATED, CDS, coding, INTERNAL, OVCODE, OVERLAPTX, OVEXON	ENST00000369359.4	PDE4DIP	Rybak2015
	chr1:144895121-144916749	-	hsa_circ_0013846	21628	9165	K562	ALT_DONOR, CDS, coding, INTERNAL, intronic, OVCODE, OVERLAPTX, OVEXON	NM_014644	PDE4DIP	Salzman2013
	chr1:144903076-144923821	-	hsa_circ_0013847	20745	2179	H1hesc, occipital_lobe, frontal_cortex	ANNOTATED, CDS, coding, INTERNAL, OVCODE, OVEXON	NM_014644	PDE4DIP	Rybak2015, Salzman2013
	chr1:144904624-144952376	-	hsa_circ_0013848	47752	2345	K562	ANNOTATED, CDS, coding, INTERNAL, OVCODE, OVERLAPTX, OVEXON	NM_014644	PDE4DIP	Salzman2013
	chr1:144906058-144952689	-	hsa_circ_0013849	46631	2356	K562	ANNOTATED, CDS, coding, INTERNAL, OVCODE, OVERLAPTX, OVEXON	NM_014644	PDE4DIP	Salzman2013
	chr1:144909868-144912294	-	hsa_circ_0110671	2426	339	diencephalon, frontal_cortex, parietal_lobe	ANNOTATED, CDS, coding, INTERNAL, OVCODE, OVEXON	ENST00000529945.1	PDE4DIP	Rybak2015
	chr1:144909868-144918991	-	hsa_circ_0110672	9123	1125	occipital_lobe	ANNOTATED, CDS, coding, INTERNAL, OVCODE, OVEXON	ENST00000529945.1	PDE4DIP	Rybak2015
	chr1:144909868-144922279	-	hsa_circ_0110673	12411	1431	occipital_lobe	ANNOTATED, CDS, coding, INTERNAL, OVCODE, OVEXON	ENST00000529945.1	PDE4DIP	Rybak2015
	chr1:144911881-144916749	-	hsa_circ_0013850	4868	622	Mcf7	ANNOTATED, CDS, coding, INTERNAL, OVCODE, OVEXON	NM_014644	PDE4DIP	Salzman2013
	chr1:144911881-144922638	-	hsa_circ_0110674	10757	1459	frontal_cortex, parietal_lobe, temporal_lobe	ANNOTATED, CDS, coding, INTERNAL, OVCODE, OVEXON	ENST00000529945.1	PDE4DIP	Rybak2015
	chr1:144915444-144922638	-	hsa_circ_0013851	7194	1212	Sknshra, frontal_cortex, temporal_lobe	ANNOTATED, CDS, coding, INTERNAL, OVCODE, OVEXON	NM_014644	PDE4DIP	Rybak2015, Salzman2013
	chr1:144916748-144917497	-	hsa_circ_0110675	749	749	occipital_lobe, frontal_cortex	ALT_ACCEPTOR, ALT_DONOR, CDS, coding, INTERNAL, intronic, OVCODE, OVEXON	ENST00000529945.1	PDE4DIP	Rybak2015
	chr1:144921834-144922638	-	hsa_circ_0110676	804	426	diencephalon, cerebellum, occipital_lobe, frontal_cortex, parietal_lobe, temporal_lobe	ANNOTATED, CDS, coding, INTERNAL, OVCODE, OVEXON	ENST00000529945.1	PDE4DIP	Rybak2015
	chr1:144921834-144923821	-	hsa_circ_0013852	1987	558	H1hesc	ANNOTATED, CDS, coding, INTERNAL, OVCODE, OVEXON	NM_014644	PDE4DIP	Salzman2013
	chr1:144921834-144994701	-	hsa_circ_0110677	72867	1164	diencephalon	ANNOTATED, CDS, coding, INTERNAL, OVCODE, OVERLAPTX, OVEXON	ENST00000369359.4	PDE4DIP	Rybak2015
	chr1:144921834-145000796	-	hsa_circ_0110678	78962	70771	occipital_lobe	ALT_ACCEPTOR, CDS, coding, OVCODE, OVERLAPTX, OVEXON, upstream_start, UTR5	ENST00000313431.9	PDE4DIP	Rybak2015
	chr1:144922186-144946742	-	hsa_circ_0013853	24556	463	K562	ANNOTATED, CDS, coding, INTERNAL, OVCODE, OVERLAPTX, OVEXON	NM_014644	PDE4DIP	Salzman2013
	chr1:144922518-144952689	-	hsa_circ_0013854	30171	670	K562	ANNOTATED, CDS, coding, INTERNAL, OVCODE, OVERLAPTX, OVEXON	NM_014644	PDE4DIP	Salzman2013
	chr1:144922551-144923727	+	hsa_circ_0110679	1176	1176	frontal_cortex, temporal_lobe	ANTISENSE, CDS, coding, INTERNAL, OVCODE, OVEXON	ENST00000529945.1	PDE4DIP	Rybak2015
	chr1:144923689-144932032	-	hsa_circ_0013855	8343	1581	Mcf7	ANNOTATED, CDS, coding, OVCODE, OVEXON, UTR5	NM_001002811	PDE4DIP	Salzman2013
	chr1:144946624-144946742	-	hsa_circ_0110680	118	118	occipital_lobe	ANNOTATED, CDS, coding, INTERNAL, OVCODE, OVEXON	ENST00000369359.4	PDE4DIP	Rybak2015
	chr1:144946624-144952689	-	hsa_circ_0013856	6065	418	K562, A549, Sknshra	ANNOTATED, CDS, coding, INTERNAL, OVCODE, OVERLAPTX, OVEXON	NM_014644	PDE4DIP	Salzman2013
	chr1:144946624-144994701	-	hsa_circ_0110681	48077	606	frontal_cortex	ANNOTATED, CDS, coding, INTERNAL, OVCODE, OVERLAPTX, OVEXON	ENST00000369359.4	PDE4DIP	Rybak2015
	chr1:144946624-145016011	-	hsa_circ_0110682	69387	758	parietal_lobe	ANNOTATED, CDS, coding, INTERNAL, OVCODE, OVERLAPTX, OVEXON	ENST00000369359.4	PDE4DIP	Rybak2015
	chr1:144946624-145021167	-	hsa_circ_0110683	74543	814	diencephalon, frontal_cortex, parietal_lobe	ANNOTATED, CDS, coding, INTERNAL, OVCODE, OVERLAPTX, OVEXON	ENST00000369359.4	PDE4DIP	Rybak2015
	chr1:144946624-145039992	-	hsa_circ_0013857	93368	1217	K562	ANNOTATED, CDS, coding, OVCODE, OVERLAPTX, OVEXON, UTR5	NM_001198832	PDE4DIP	Salzman2013
	chr1:144952200-144952689	-	hsa_circ_0013858	489	300	K562	ANNOTATED, CDS, coding, INTERNAL, OVCODE, OVERLAPTX, OVEXON	NM_014644	PDE4DIP	Salzman2013
	chr1:144994590-145016011	-	hsa_circ_0110684	21421	263	cerebellum, occipital_lobe, frontal_cortex, parietal_lobe, temporal_lobe	ANNOTATED, CDS, coding, INTERNAL, OVCODE, OVERLAPTX, OVEXON	ENST00000369359.4	PDE4DIP	Rybak2015
	chr1:144994590-145021167	-	hsa_circ_0008390	26577	319	Hs68_RNase, Hs68_control, Bj, Ag04450, Sknshra, diencephalon, cerebellum, occipital_lobe, frontal_cortex, parietal_lobe, temporal_lobe	ANNOTATED, CDS, coding, INTERNAL, OVCODE, OVEXON	NM_001198832	PDE4DIP	Jeck2013, Rybak2015, Salzman2013
	chr1:145015771-145015943	-	hsa_circ_0110685	172	172	frontal_cortex	ALT_ACCEPTOR, ALT_DONOR, CDS, coding, INTERNAL, OVCODE, OVEXON, UTR3	ENST00000478649.2	PDE4DIP	Rybak2015
	chr1:145015859-145016011	-	hsa_circ_0110686	152	152	occipital_lobe	ANNOTATED, CDS, coding, INTERNAL, OVCODE, OVEXON	ENST00000369359.4	PDE4DIP	Rybak2015
	chr1:145015859-145021167	-	hsa_circ_0004694	5308	208	Hs68_RNase, Hs68_control, diencephalon, cerebellum, occipital_lobe, frontal_cortex, parietal_lobe, temporal_lobe	ANNOTATED, CDS, coding, INTERNAL, OVCODE, OVEXON	NM_001198832	PDE4DIP	Jeck2013, Rybak2015
	chr1:145015859-145039772	-	hsa_circ_0110687	23913	391	temporal_lobe	ALT_ACCEPTOR, CDS, coding, INTERNAL, OVCODE, OVEXON, UTR5	ENST00000313382.9	PDE4DIP	Rybak2015
	chr1:145024966-145025761	-	hsa_circ_0110688	795	795	occipital_lobe	ALT_ACCEPTOR, ALT_DONOR, coding, INTERNAL, intronic	ENST00000369359.4	PDE4DIP	Rybak2015
	chr1:145640882-145650540	+	hsa_circ_0110703	9658	5349	cerebellum, occipital_lobe, frontal_cortex, parietal_lobe	ALT_ACCEPTOR, CDS, coding, INTERNAL, intronic, OVCODE, OVEXON	ENST00000369291.4	RNF115	Rybak2015
	chr1:145640882-145663367	+	hsa_circ_0110704	22485	5558	parietal_lobe, temporal_lobe	ALT_ACCEPTOR, CDS, coding, INTERNAL, intronic, OVCODE, OVEXON	ENST00000369291.4	RNF115	Rybak2015
	chr1:145646114-145663367	+	hsa_circ_0141475	17253	326	platelets	ANNOTATED, CDS, coding, INTERNAL, OVCODE, OVEXON	ENST00000369291.4	RNF115	Maass2017
	chr1:145646114-145663367	+	hsa_circ_0110705	17253	326	diencephalon, cerebellum, occipital_lobe, frontal_cortex, parietal_lobe, temporal_lobe	ANNOTATED, CDS, coding, INTERNAL, OVCODE, OVEXON	ENST00000369291.4	RNF115	Rybak2015
	chr1:145646114-145684678	+	hsa_circ_0110706	38564	565	frontal_cortex, parietal_lobe	ANNOTATED, CDS, coding, INTERNAL, OVCODE, OVEXON	ENST00000369291.4	RNF115	Rybak2015
	chr1:145646114-145687091	+	hsa_circ_0000125	40977	681	cd_19, diencephalon	ANNOTATED, CDS, coding, INTERNAL	NM_014455	RNF115	Memczak2013, Rybak2015
	chr1:145650482-145663367	+	hsa_circ_0013917	12885	267	Nhek, K562, Mcf7	ANNOTATED, CDS, coding, INTERNAL, OVCODE, OVEXON	NM_014455	RNF115	Salzman2013
	chr1:145650482-145682094	+	hsa_circ_0013918	31612	339	Nhek, K562	ANNOTATED, CDS, coding, INTERNAL, OVCODE, OVEXON	NM_014455	RNF115	Salzman2013
	chr1:145663158-145682094	+	hsa_circ_0013919	18936	281	K562, Gm12878, frontal_cortex	ANNOTATED, CDS, coding, INTERNAL, OVCODE, OVEXON	NM_014455	RNF115	Rybak2015, Salzman2013
	chr1:145663158-145687091	+	hsa_circ_0013920	23933	564	K562, Gm12878, A549	ANNOTATED, CDS, coding, INTERNAL, OVCODE, OVEXON	NM_014455	RNF115	Salzman2013
	chr1:145769407-145771730	-	hsa_circ_0008734	2323	186	Hs68_RNase, Hs68_control, K562, Huvec, Hepg2, Helas3, H1hesc, Gm12878, Bj, Ag04450, A549, Sknshra	ANNOTATED, CDS, coding, INTERNAL, OVCODE, OVEXON	NM_001097613	GPR89A	Jeck2013, Salzman2013
	chr1:145769407-145787864	-	hsa_circ_0013924	18457	279	K562	ANNOTATED, CDS, coding, INTERNAL, OVCODE, OVERLAPTX, OVEXON	NM_001097613	GPR89A	Salzman2013
	chr1:145769407-145791170	-	hsa_circ_0013925	21763	478	Nhek, K562, H1hesc, Gm12878, A549	ANNOTATED, CDS, coding, INTERNAL, OVCODE, OVERLAPTX, OVEXON	NM_001097613	GPR89A	Salzman2013
	chr1:145769407-145803388	-	hsa_circ_0013926	33981	559	K562	ANNOTATED, CDS, coding, INTERNAL, OVCODE, OVERLAPTX, OVEXON	NM_001097613	GPR89A	Salzman2013
	chr1:145769407-145818826	-	hsa_circ_0013927	49419	1073	H1hesc	ANNOTATED, INTERNAL, ncRNA, OVCODE, OVERLAPTX, OVEXON	NR_036541	GPR89A	Salzman2013
	chr1:145769407-145827103	-	hsa_circ_0013928	57696	1315	H1hesc, Gm12878	ANNOTATED, CDS, coding, OVCODE, OVERLAPTX, OVEXON, UTR5	NM_001097613	GPR89A	Salzman2013
	chr1:145787771-145791170	-	hsa_circ_0005640	3399	292	Hs68_RNase, Hs68_control	ANNOTATED, CDS, coding, INTERNAL, OVCODE, OVEXON	NM_001097613	GPR89A	Jeck2013
	chr1:148873402-148882346	+	hsa_circ_0006262	8944	3012	Hs68_RNase, Hs68_control	ALT_ACCEPTOR, ncRNA, OVEXON, upstream_start	TCONS_l2_00002184	TCONS_l2_00002184	Jeck2013
	chr1:148873402-148891741	+	hsa_circ_0009171	18339	3680	Hs68_RNase, Hs68_control	ALT_ACCEPTOR, ncRNA, OVEXON, upstream_start	TCONS_l2_00002184	TCONS_l2_00002184	Jeck2013
	chr1:150048993-150082742	+	hsa_circ_0013992	33749	1256	Gm12878, occipital_lobe	ANNOTATED, CDS, coding, INTERNAL, OVCODE, OVEXON	NM_007259	VPS45	Rybak2015, Salzman2013
	chr1:150049746-150082742	+	hsa_circ_0110729	32996	1280	diencephalon, frontal_cortex	ANNOTATED, CDS, coding, INTERNAL, OVCODE, OVEXON, UTR3	ENST00000535106.1	VPS45	Rybak2015
	chr1:150053423-150082742	+	hsa_circ_0013994	29319	938	A549, frontal_cortex	ANNOTATED, CDS, coding, INTERNAL, OVCODE, OVEXON	NM_007259	VPS45	Rybak2015, Salzman2013
	chr1:150064030-150082742	+	hsa_circ_0110731	18712	752	diencephalon, cerebellum, Sy5y_exp1_D0, occipital_lobe, frontal_cortex, parietal_lobe, temporal_lobe	ANNOTATED, CDS, coding, INTERNAL, OVCODE, OVEXON, UTR3	ENST00000535106.1	VPS45	Rybak2015
	chr1:150390071-150418877	+	hsa_circ_0006360	28806	665	Hs68_RNase, Hs68_control, diencephalon, occipital_lobe, frontal_cortex, temporal_lobe	ANNOTATED, CDS, coding, INTERNAL, OVCODE, OVEXON	NM_015203	RPRD2	Jeck2013, Rybak2015
	chr1:150413398-150418877	+	hsa_circ_0110746	5479	535	diencephalon, cerebellum, Sy5y_exp1_D0, occipital_lobe, frontal_cortex, Sy5y_exp1_D2, parietal_lobe, temporal_lobe	ANNOTATED, CDS, coding, INTERNAL, OVCODE, OVEXON	NM_015203	RPRD2	Rybak2015
	chr1:150413398-150430046	+	hsa_circ_0110747	16648	818	cerebellum	ANNOTATED, CDS, coding, INTERNAL, OVCODE, OVEXON	NM_015203	RPRD2	Rybak2015
	chr1:150414356-150418877	+	hsa_circ_0110748	4521	434	occipital_lobe	ANNOTATED, CDS, coding, INTERNAL, OVCODE, OVEXON	NM_015203	RPRD2	Rybak2015
	chr1:150414356-150432793	+	hsa_circ_0110749	18437	975	diencephalon	ANNOTATED, CDS, coding, INTERNAL, OVCODE, OVEXON	NM_015203	RPRD2	Rybak2015
	chr1:150416726-150418877	+	hsa_circ_0110750	2151	303	diencephalon, cerebellum, occipital_lobe, frontal_cortex, parietal_lobe, temporal_lobe	ANNOTATED, CDS, coding, INTERNAL, OVCODE, OVEXON	NM_015203	RPRD2	Rybak2015
	chr1:150416726-150430046	+	hsa_circ_0110751	13320	586	occipital_lobe, frontal_cortex, parietal_lobe	ANNOTATED, CDS, coding, INTERNAL, OVCODE, OVEXON	NM_015203	RPRD2	Rybak2015
	chr1:150416726-150432793	+	hsa_circ_0014013	16067	844	Helas3, cerebellum, frontal_cortex	ANNOTATED, CDS, coding, INTERNAL, OVCODE, OVEXON	NM_015203	RPRD2	Rybak2015, Salzman2013
	chr1:150416726-150437203	+	hsa_circ_0110752	20477	1045	parietal_lobe	ANNOTATED, CDS, coding, INTERNAL, OVCODE, OVEXON	NM_015203	RPRD2	Rybak2015
	chr1:150418701-150418877	+	hsa_circ_0007363	176	176	Hs68_RNase, Hs68_control, diencephalon, cerebellum, occipital_lobe, frontal_cortex, parietal_lobe, temporal_lobe	ANNOTATED, CDS, coding, INTERNAL, OVCODE, OVEXON	NM_015203	RPRD2	Jeck2013, Rybak2015
	chr1:150418701-150430046	+	hsa_circ_0110753	11345	459	frontal_cortex	ANNOTATED, CDS, coding, INTERNAL, OVCODE, OVEXON	NM_015203	RPRD2	Rybak2015
	chr1:150418701-150437203	+	hsa_circ_0110754	18502	918	occipital_lobe	ANNOTATED, CDS, coding, INTERNAL, OVCODE, OVEXON	NM_015203	RPRD2	Rybak2015
	chr1:150429763-150430046	+	hsa_circ_0014014	283	283	K562, Huvec, H1hesc, Gm12878, diencephalon	ANNOTATED, CDS, coding, INTERNAL, OVCODE, OVEXON	NM_015203	RPRD2	Rybak2015, Salzman2013
	chr1:150429763-150432793	+	hsa_circ_0014015	3030	541	Hepg2, A549	ANNOTATED, CDS, coding, INTERNAL, OVCODE, OVEXON	NM_015203	RPRD2	Salzman2013
	chr1:150432535-150432793	+	hsa_circ_0014016	258	258	K562, Gm12878, Ag04450, Sknshra, diencephalon	ANNOTATED, CDS, coding, INTERNAL, OVCODE, OVEXON	NM_015203	RPRD2	Rybak2015, Salzman2013
	chr1:150432535-150444218	+	hsa_circ_0014017	11683	1641	Nhlf	ALT_DONOR, CDS, coding, INTERNAL, OVCODE, OVEXON	NM_015203	RPRD2	Salzman2013
	chr1:150457520-150464965	+	hsa_circ_0110755	7445	3180	diencephalon	ALT_ACCEPTOR, CDS, coding, OVCODE, OVEXON, upstream_start, UTR5	ENST00000369064.3	TARS2	Rybak2015
	chr1:150459919-150469384	+	hsa_circ_0014018	9465	1027	Sknshra	ANNOTATED, CDS, coding, OVCODE, OVEXON, UTR5	NM_025150	TARS2	Salzman2013
	chr1:150704471-150704608	-	hsa_circ_0110763	137	137	diencephalon	ALT_ACCEPTOR, ALT_DONOR, coding, INTERNAL, OVEXON, UTR3	NM_004079	CTSS	Rybak2015
	chr1:150795669-150814944	-	hsa_circ_0014047	19275	1167	Gm12878	ANNOTATED, CDS, coding, INTERNAL, OVCODE, OVERLAPTX, OVEXON	NM_001668	ARNT	Salzman2013
	chr1:150811916-150833778	-	hsa_circ_0014049	21862	3303	Ag04450	ALT_ACCEPTOR, CDS, coding, INTERNAL, intronic, OVCODE, OVERLAPTX, OVEXON	NM_001668	ARNT	Salzman2013
	chr1:150816448-150816806	-	hsa_circ_0110774	358	358	occipital_lobe	ALT_ACCEPTOR, ALT_DONOR, coding, INTERNAL, intronic	NM_001668	ARNT	Rybak2015
	chr1:150853805-150860320	-	hsa_circ_0110776	6515	1220	diencephalon	ALT_ACCEPTOR, ALT_DONOR, ncRNA, OVEXON, upstream_start	TCONS_l2_00001532	TCONS_l2_00001532	Rybak2015
	chr1:150900179-150933667	+	hsa_circ_0014052	33488	3140	Hepg2	ANNOTATED, CDS, coding, INTERNAL, OVCODE, OVERLAPTX, OVEXON, UTR5	NM_001145415	SETDB1	Salzman2013
	chr1:150902442-150931823	+	hsa_circ_0014053	29381	2240	Nhek, frontal_cortex	ANNOTATED, CDS, coding, INTERNAL, OVCODE, OVEXON	NM_001145415	SETDB1	Rybak2015, Salzman2013
	chr1:150913804-150936559	+	hsa_circ_0014055	22755	3311	Hepg2	ANNOTATED, CDS, coding, INTERNAL, OVCODE, OVERLAPTX, OVEXON	NM_001145415	SETDB1	Salzman2013
	chr1:150915327-150935195	+	hsa_circ_0014058	19868	2618	Hmec	ANNOTATED, CDS, coding, INTERNAL, OVCODE, OVERLAPTX, OVEXON	NM_001145415	SETDB1	Salzman2013
	chr1:150917393-150934634	+	hsa_circ_0014060	17241	2209	Nhek	ANNOTATED, CDS, coding, INTERNAL, OVCODE, OVERLAPTX, OVEXON	NM_001145415	SETDB1	Salzman2013
	chr1:150919361-150937220	+	hsa_circ_0014062	17859	3116	Nhek	ANNOTATED, CDS, coding, OVCODE, OVERLAPTX, OVEXON, UTR3	NM_001145415	SETDB1	Salzman2013
	chr1:150921597-150931823	+	hsa_circ_0014065	10226	1233	H1hesc, A549	ANNOTATED, CDS, coding, INTERNAL, OVCODE, OVEXON	NM_001145415	SETDB1	Salzman2013
	chr1:150921845-150937220	+	hsa_circ_0014067	15375	2832	A549	ANNOTATED, CDS, coding, OVCODE, OVERLAPTX, OVEXON, UTR3	NM_001145415	SETDB1	Salzman2013
	chr1:150923840-150931823	+	hsa_circ_0014068	7983	287	K562	ANNOTATED, CDS, coding, INTERNAL, OVCODE, OVEXON	NM_001145415	SETDB1	Salzman2013
	chr1:150923840-150934634	+	hsa_circ_0014069	10794	945	Helas3, A549	ANNOTATED, CDS, coding, INTERNAL, OVCODE, OVERLAPTX, OVEXON	NM_001145415	SETDB1	Salzman2013
	chr1:150923840-150935195	+	hsa_circ_0006352	11355	1078	Hs68_RNase, Hs68_control, Nhek, K562, Hmec, Hepg2, Helas3, Bj, Ag04450, diencephalon	ANNOTATED, CDS, coding, INTERNAL, OVCODE, OVEXON	NM_001145415	SETDB1	Jeck2013, Rybak2015, Salzman2013
	chr1:150923840-150936559	+	hsa_circ_0014070	12719	1545	Gm12878	ANNOTATED, CDS, coding, INTERNAL, OVCODE, OVERLAPTX, OVEXON	NM_001145415	SETDB1	Salzman2013
	chr1:150931653-150933667	+	hsa_circ_0110780	2014	799	occipital_lobe	ANNOTATED, CDS, coding, INTERNAL, OVCODE, OVERLAPTX, OVEXON	NM_001145415	SETDB1	Rybak2015
	chr1:150933038-150933667	+	hsa_circ_0110781	629	629	frontal_cortex	ANNOTATED, CDS, coding, INTERNAL, OVCODE, OVERLAPTX, OVEXON	NM_001145415	SETDB1	Rybak2015
	chr1:150933038-150934634	+	hsa_circ_0005995	1596	658	Hs68_RNase, Hs68_control	ANNOTATED, CDS, coding, INTERNAL, OVCODE, OVEXON	NM_001145415	SETDB1	Jeck2013
	chr1:150933038-150935195	+	hsa_circ_0014071	2157	791	Hmec	ANNOTATED, CDS, coding, INTERNAL, OVCODE, OVERLAPTX, OVEXON	NM_001145415	SETDB1	Salzman2013
	chr1:150935062-150936559	+	hsa_circ_0014072	1497	600	K562	ANNOTATED, CDS, coding, INTERNAL, OVCODE, OVERLAPTX, OVEXON	NM_001145415	SETDB1	Salzman2013
	chr1:150936005-150936559	+	hsa_circ_0014073	554	301	H1hesc, A549	ANNOTATED, CDS, coding, INTERNAL, OVCODE, OVERLAPTX, OVEXON	NM_001145415	SETDB1	Salzman2013
	chr1:150936470-150936559	+	hsa_circ_0014074	89	89	Helas3, H1hesc, Ag04450	ANNOTATED, CDS, coding, INTERNAL, OVCODE, OVERLAPTX, OVEXON	NM_001145415	SETDB1	Salzman2013
	chr1:150938637-150941567	-	hsa_circ_0110782	2930	2617	occipital_lobe	ALT_ACCEPTOR, ncRNA, OVCODE, OVERLAPTX, OVEXON, upstream_start	ENST00000482825.2	CERS2	Rybak2015
	chr1:150938951-150940988	-	hsa_circ_0014075	2037	829	Helas3	ANNOTATED, CDS, coding, INTERNAL, OVCODE, OVERLAPTX, OVEXON	NM_181746	CERS2	Salzman2013
	chr1:150938951-150941567	-	hsa_circ_0110783	2616	1003	occipital_lobe	ANNOTATED, CDS, coding, INTERNAL, OVCODE, OVEXON, UTR5	ENST00000368954.5	CERS2	Rybak2015
	chr1:150939549-150939960	-	hsa_circ_0014076	411	222	Huvec	ANNOTATED, CDS, coding, INTERNAL, OVCODE, OVERLAPTX, OVEXON	NM_181746	CERS2	Salzman2013
	chr1:150939549-150940190	-	hsa_circ_0014077	641	273	K562	ANNOTATED, CDS, coding, INTERNAL, OVCODE, OVERLAPTX, OVEXON	NM_181746	CERS2	Salzman2013
	chr1:150939549-150940353	-	hsa_circ_0014078	804	331	Ag04450	ANNOTATED, CDS, coding, INTERNAL, OVCODE, OVERLAPTX, OVEXON	NM_181746	CERS2	Salzman2013
	chr1:150940139-150940353	-	hsa_circ_0014079	214	109	A549	ANNOTATED, CDS, coding, INTERNAL, OVCODE, OVEXON	NM_181746	CERS2	Salzman2013
	chr1:150940870-150940988	-	hsa_circ_0014080	118	118	A549	ANNOTATED, CDS, coding, INTERNAL, OVCODE, OVEXON	NM_181746	CERS2	Salzman2013
	chr1:150955813-150956545	+	hsa_circ_0014081	732	192	Hepg2	ANNOTATED, CDS, coding, INTERNAL, OVCODE, OVEXON	NM_003568	ANXA9	Salzman2013
	chr1:150955813-150958891	+	hsa_circ_0014082	3078	477	Hepg2	ANNOTATED, CDS, coding, INTERNAL, OVCODE, OVEXON	NM_003568	ANXA9	Salzman2013
	chr1:150955813-150960817	+	hsa_circ_0014083	5004	777	Hepg2	ANNOTATED, CDS, coding, INTERNAL, OVCODE, OVEXON	NM_003568	ANXA9	Salzman2013
	chr1:150990287-150999803	+	hsa_circ_0014084	9516	735	Bj	ANNOTATED, CDS, coding, INTERNAL, OVCODE, OVERLAPTX, OVEXON	NM_021222	PRUNE	Salzman2013
	chr1:150990287-151001420	+	hsa_circ_0014085	11133	894	Hepg2, Helas3, H1hesc, Gm12878, Ag04450, temporal_lobe	ANNOTATED, CDS, coding, INTERNAL, OVCODE, OVERLAPTX, OVEXON	NM_021222	PRUNE	Rybak2015, Salzman2013
	chr1:150997086-150999803	+	hsa_circ_0000126	2717	439	cd_19, K562, Gm12878, Ag04450, Sknshra, SY5Y_exp2_D0, diencephalon, cerebellum, occipital_lobe, frontal_cortex, parietal_lobe, temporal_lobe	ANNOTATED, CDS, coding, INTERNAL	NM_021222	PRUNE	Memczak2013, Rybak2015, Salzman2013
	chr1:150997086-151001420	+	hsa_circ_0014086	4334	598	K562, Hepg2, Helas3, Bj, Ag04450, A549, Sknshra, Mcf7, diencephalon, occipital_lobe, frontal_cortex, parietal_lobe, temporal_lobe	ANNOTATED, CDS, coding, INTERNAL, OVCODE, OVEXON	NM_021222	PRUNE	Rybak2015, Salzman2013
	chr1:150997990-150999803	+	hsa_circ_0110786	1813	254	diencephalon, occipital_lobe, frontal_cortex, parietal_lobe, temporal_lobe	ANNOTATED, CDS, coding, INTERNAL, OVCODE, OVEXON	ENST00000271620.3	PRUNE	Rybak2015
	chr1:150997990-151001420	+	hsa_circ_0014087	3430	413	Hepg2, Helas3, Ag04450, Sknshra	ANNOTATED, CDS, coding, INTERNAL, OVCODE, OVEXON	NM_021222	PRUNE	Salzman2013
	chr1:150999708-151001420	+	hsa_circ_0014088	1712	254	Nhek, K562, Hepg2, Helas3, Gm12878, Bj, Ag04450, A549, Sknshra, diencephalon, occipital_lobe, frontal_cortex, parietal_lobe, temporal_lobe, platelets	ANNOTATED, CDS, coding, INTERNAL, OVCODE, OVEXON	NM_021222	PRUNE	Maass2017, Rybak2015, Salzman2013
	chr1:151001261-151001420	+	hsa_circ_0014089	159	159	Hepg2, Helas3, H1hesc	ANNOTATED, CDS, coding, INTERNAL, OVCODE, OVEXON	NM_021222	PRUNE	Salzman2013
	chr1:151026706-151028469	-	hsa_circ_0014091	1763	519	Nhek, K562	ANNOTATED, CDS, coding, INTERNAL, OVCODE, OVEXON, UTR3, UTR5	NM_001038707	CDC42SE1	Salzman2013
	chr1:151027491-151027602	-	hsa_circ_0014092	111	111	Gm12878	ANNOTATED, CDS, coding, INTERNAL, OVCODE, OVEXON	NM_001038707	CDC42SE1	Salzman2013
	chr1:151028152-151028469	-	hsa_circ_0014093	317	317	K562, Sknshra	ANNOTATED, CDS, coding, INTERNAL, OVCODE, OVEXON, UTR5	NM_001038707	CDC42SE1	Salzman2013
	chr1:151060665-151089992	+	hsa_circ_0014097	29327	1047	K562	ANNOTATED, CDS, coding, INTERNAL, OVCODE, OVEXON	NM_144618	GABPB2	Salzman2013
	chr1:151060665-151090615	+	hsa_circ_0110791	29950	1230	diencephalon, cerebellum, occipital_lobe, frontal_cortex, parietal_lobe, temporal_lobe	ALT_DONOR, CDS, coding, INTERNAL, OVCODE, OVEXON	ENST00000368918.3	GABPB2	Rybak2015
	chr1:151065667-151090615	+	hsa_circ_0110794	24948	954	occipital_lobe, frontal_cortex	ALT_DONOR, CDS, coding, INTERNAL, OVCODE, OVEXON	ENST00000368918.3	GABPB2	Rybak2015
	chr1:151070327-151089992	+	hsa_circ_0014100	19665	576	K562	ANNOTATED, CDS, coding, INTERNAL, OVCODE, OVEXON	NM_144618	GABPB2	Salzman2013
	chr1:151070327-151090615	+	hsa_circ_0110795	20288	759	occipital_lobe	ALT_DONOR, CDS, coding, INTERNAL, OVCODE, OVEXON	ENST00000368918.3	GABPB2	Rybak2015
	chr1:151079512-151090615	+	hsa_circ_0110796	11103	494	parietal_lobe	ALT_DONOR, CDS, coding, INTERNAL, OVCODE, OVEXON	ENST00000368918.3	GABPB2	Rybak2015
	chr1:151089867-151090615	+	hsa_circ_0110797	748	308	parietal_lobe, temporal_lobe	ALT_DONOR, CDS, coding, INTERNAL, OVCODE, OVEXON	ENST00000368918.3	GABPB2	Rybak2015
	chr1:151096946-151097165	-	hsa_circ_0110798	219	219	cerebellum	ANTISENSE, coding, INTERNAL, OVEXON, UTR3	ENST00000368918.3	GABPB2	Rybak2015
	chr1:151107501-151107785	-	hsa_circ_0110799	284	284	frontal_cortex	ALT_DONOR, CDS, coding, INTERNAL, intronic, OVCODE, OVEXON	ENST00000341697.3	SEMA6C	Rybak2015
	chr1:151108486-151108639	-	hsa_circ_0014101	153	153	H1hesc	ANNOTATED, CDS, coding, INTERNAL, OVCODE, OVEXON	NM_001178061	SEMA6C	Salzman2013
	chr1:151109332-151110275	-	hsa_circ_0014102	943	307	Huvec	ANNOTATED, CDS, coding, INTERNAL, OVCODE, OVEXON	NM_001178061	SEMA6C	Salzman2013
	chr1:151110186-151110275	-	hsa_circ_0014103	89	89	Huvec	ANNOTATED, CDS, coding, INTERNAL, OVCODE, OVEXON	NM_001178061	SEMA6C	Salzman2013
	chr1:151111900-151112566	-	hsa_circ_0110800	666	236	diencephalon, cerebellum, occipital_lobe, frontal_cortex, parietal_lobe	ANNOTATED, CDS, coding, INTERNAL, OVCODE, OVEXON	ENST00000341697.3	SEMA6C	Rybak2015
	chr1:151234636-151236504	+	hsa_circ_0004482	1868	256	Hs68_RNase, Hs68_control, diencephalon, occipital_lobe, frontal_cortex, parietal_lobe	ANNOTATED, CDS, coding, INTERNAL, OVCODE, OVEXON	NM_002810	PSMD4	Jeck2013, Rybak2015
	chr1:151234636-151238085	+	hsa_circ_0014134	3449	628	Helas3, A549	ANNOTATED, CDS, coding, INTERNAL, OVCODE, OVEXON	NM_002810	PSMD4	Salzman2013
	chr1:151234636-151238588	+	hsa_circ_0014135	3952	737	Nhek, Gm12878, Sknshra	ANNOTATED, CDS, coding, INTERNAL, OVCODE, OVEXON	NM_002810	PSMD4	Salzman2013
	chr1:151234636-151238915	+	hsa_circ_0014136	4279	869	Helas3, Gm12878, Ag04450	ANNOTATED, CDS, coding, INTERNAL, OVCODE, OVEXON	NM_002810	PSMD4	Salzman2013
	chr1:151236389-151239063	+	hsa_circ_0014137	2674	796	Ag04450, Mcf7	ANNOTATED, CDS, coding, INTERNAL, OVCODE, OVEXON	NM_002810	PSMD4	Salzman2013
	chr1:151236389-151239954	+	hsa_circ_0014138	3565	1102	K562	ANNOTATED, CDS, coding, OVCODE, OVERLAPTX, OVEXON, UTR3	NM_002810	PSMD4	Salzman2013
	chr1:151237307-151237710	+	hsa_circ_0014139	403	156	Sknshra	ANNOTATED, CDS, coding, INTERNAL, OVCODE, OVEXON	NM_002810	PSMD4	Salzman2013
	chr1:151237307-151238588	+	hsa_circ_0014140	1281	481	Sknshra	ANNOTATED, CDS, coding, INTERNAL, OVCODE, OVEXON	NM_002810	PSMD4	Salzman2013
	chr1:151237307-151239815	+	hsa_circ_0008807	2508	848	Hs68_RNase, Hs68_control, temporal_lobe	ALT_DONOR, CDS, coding, INTERNAL, OVCODE, OVEXON	NM_002810	PSMD4	Jeck2013, Rybak2015
	chr1:151237307-151239954	+	hsa_circ_0014141	2647	987	K562, H1hesc	ANNOTATED, CDS, coding, OVCODE, OVERLAPTX, OVEXON, UTR3	NM_002810	PSMD4	Salzman2013
	chr1:151237641-151239954	+	hsa_circ_0014142	2313	900	Nhek, H1hesc	ANNOTATED, CDS, coding, OVCODE, OVERLAPTX, OVEXON, UTR3	NM_002810	PSMD4	Salzman2013
	chr1:151238479-151239954	+	hsa_circ_0014143	1475	615	Nhek, K562, H1hesc	ANNOTATED, CDS, coding, OVCODE, OVERLAPTX, OVEXON, UTR3	NM_002810	PSMD4	Salzman2013
	chr1:151261853-151263049	+	hsa_circ_0014146	1196	748	Gm12878	ANNOTATED, CDS, coding, INTERNAL, OVCODE, OVERLAPTX, OVEXON	NM_020832	ZNF687	Salzman2013
	chr1:151288048-151288985	-	hsa_circ_0006892	937	937	Hs68_RNase, Hs68_control, Nhek, K562, Huvec, Hepg2, Helas3, H1hesc, Gm12878, Bj, Ag04450, A549, Sknshra, Mcf7, diencephalon, cerebellum, occipital_lobe, frontal_cortex, parietal_lobe, temporal_lobe, WAS2	ANNOTATED, CDS, coding, INTERNAL, OVCODE, OVEXON, UTR5	NM_001198773	PI4KB	Jeck2013, Maass2017, Rybak2015, Salzman2013
	chr1:151317203-151317664	-	hsa_circ_0014152	461	203	Hepg2, Helas3, H1hesc, Ag04450	ANNOTATED, CDS, coding, INTERNAL, OVCODE, OVEXON	NM_000449	RFX5	Salzman2013
	chr1:151317581-151317664	-	hsa_circ_0014153	83	83	Huvec, Hepg2, H1hesc, Gm12878, Bj	ANNOTATED, CDS, coding, INTERNAL, OVCODE, OVEXON	NM_000449	RFX5	Salzman2013
	chr1:151611363-151641111	+	hsa_circ_0000131	29748	838	cd_34, neutr, Hs68_RNase, Hs68_control, Nhek, K562, Hepg2, Helas3, H1hesc, Gm12878, Ag04450, A549, Sknshra, diencephalon, cerebellum, Sy5y_exp1_D0, occipital_lobe, frontal_cortex, parietal_lobe, temporal_lobe, vena_cava	ANNOTATED, CDS, coding, INTERNAL, OVCODE, OVEXON	NM_030918	SNX27	Jeck2013, Maass2017, Memczak2013, Rybak2015, Salzman2013
	chr1:151611363-151655921	+	hsa_circ_0014186	44558	928	Nhek, K562, H1hesc, Gm12878, Ag04450, A549, Sknshra, cerebellum, occipital_lobe, frontal_cortex, temporal_lobe	ANNOTATED, CDS, coding, INTERNAL, OVCODE, OVEXON	NM_030918	SNX27	Rybak2015, Salzman2013
	chr1:151611363-151665515	+	hsa_circ_0014187	54152	1207	K562, diencephalon, occipital_lobe, frontal_cortex, parietal_lobe, temporal_lobe	ANNOTATED, CDS, coding, INTERNAL, OVCODE, OVEXON	NM_030918	SNX27	Rybak2015, Salzman2013
	chr1:151611363-151665959	+	hsa_circ_0014188	54596	1267	K562, diencephalon, parietal_lobe, temporal_lobe	ANNOTATED, CDS, coding, INTERNAL, OVCODE, OVEXON	NM_030918	SNX27	Rybak2015, Salzman2013
	chr1:151630710-151641111	+	hsa_circ_0002394	10401	606	Hs68_RNase, Hs68_control, Nhek, H1hesc, Gm12878, Ag04450, Sknshra, diencephalon, cerebellum, Sy5y_exp1_D0, occipital_lobe, frontal_cortex, parietal_lobe, temporal_lobe, SY5Y_exp2_D4, neutophils	ANNOTATED, CDS, coding, INTERNAL, OVCODE, OVEXON	NM_030918	SNX27	Jeck2013, Maass2017, Rybak2015, Salzman2013
	chr1:151630710-151655921	+	hsa_circ_0014191	25211	696	K562, Bj, Ag04450, Sknshra, diencephalon, cerebellum, occipital_lobe, frontal_cortex, parietal_lobe, temporal_lobe	ANNOTATED, CDS, coding, INTERNAL, OVCODE, OVEXON	NM_030918	SNX27	Rybak2015, Salzman2013
	chr1:151630710-151665515	+	hsa_circ_0110814	34805	975	diencephalon, cerebellum, occipital_lobe, frontal_cortex, temporal_lobe	ANNOTATED, CDS, coding, INTERNAL, OVCODE, OVEXON	ENST00000368843.3	SNX27	Rybak2015
	chr1:151630710-151665959	+	hsa_circ_0110815	35249	1035	occipital_lobe, frontal_cortex, temporal_lobe	ANNOTATED, CDS, coding, INTERNAL, OVCODE, OVEXON	ENST00000368843.3	SNX27	Rybak2015
	chr1:151633273-151671559	+	hsa_circ_0014192	38286	6333	Hepg2	ANNOTATED, CDS, coding, OVCODE, OVEXON, UTR3	NM_030918	SNX27	Salzman2013
	chr1:151634641-151655921	+	hsa_circ_0110817	21280	438	diencephalon	ANNOTATED, CDS, coding, INTERNAL, OVCODE, OVEXON	ENST00000368843.3	SNX27	Rybak2015
	chr1:151634641-151665060	+	hsa_circ_0014193	30419	588	A549	ANNOTATED, CDS, coding, INTERNAL, OVCODE, OVEXON	NM_030918	SNX27	Salzman2013
	chr1:151638408-151655921	+	hsa_circ_0110818	17513	333	diencephalon, cerebellum, occipital_lobe, parietal_lobe, temporal_lobe	ANNOTATED, CDS, coding, INTERNAL, OVCODE, OVEXON	ENST00000368843.3	SNX27	Rybak2015
	chr1:151640947-151655921	+	hsa_circ_0110819	14974	254	frontal_cortex	ANNOTATED, CDS, coding, INTERNAL, OVCODE, OVEXON	ENST00000368843.3	SNX27	Rybak2015
	chr1:151655831-151667156	+	hsa_circ_0110820	11325	1517	frontal_cortex	ALT_DONOR, CDS, coding, INTERNAL, OVCODE, OVEXON, UTR3	ENST00000368843.3	SNX27	Rybak2015
	chr1:151678297-151678441	-	hsa_circ_0110821	144	144	frontal_cortex	ANNOTATED, CDS, coding, INTERNAL, OVCODE, OVERLAPTX, OVEXON	NM_007185	CELF3	Rybak2015
	chr1:151681473-151682267	-	hsa_circ_0110822	794	258	occipital_lobe, frontal_cortex, parietal_lobe, temporal_lobe	ANNOTATED, CDS, coding, INTERNAL, OVCODE, OVEXON	NM_007185	CELF3	Rybak2015
	chr1:151682218-151688436	-	hsa_circ_0110823	6218	6218	frontal_cortex	ALT_ACCEPTOR, ncRNA, OVCODE, OVERLAPTX, OVEXON, upstream_start	ENST00000470688.1	CELF3	Rybak2015
	chr1:153700566-153744916	+	hsa_circ_0014284	44350	3365	Gm12878	ANNOTATED, CDS, coding, OVCODE, OVERLAPTX, OVEXON, UTR5	NM_023015	INTS3	Salzman2013
	chr1:153713760-153730239	+	hsa_circ_0014287	16479	915	Hepg2	ANNOTATED, CDS, coding, INTERNAL, OVCODE, OVERLAPTX, OVEXON	NM_023015	INTS3	Salzman2013
	chr1:153719432-153732866	+	hsa_circ_0014288	13434	999	Gm12878	ANNOTATED, CDS, coding, INTERNAL, OVCODE, OVERLAPTX, OVEXON	NM_023015	INTS3	Salzman2013
	chr1:153721164-153730239	+	hsa_circ_0014289	9075	632	Gm12878, Sknshra, occipital_lobe, frontal_cortex, parietal_lobe	ANNOTATED, CDS, coding, INTERNAL, OVCODE, OVERLAPTX, OVEXON	NM_023015	INTS3	Rybak2015, Salzman2013
	chr1:153723329-153732866	+	hsa_circ_0014290	9537	974	Gm12878	ALT_ACCEPTOR, CDS, coding, INTERNAL, intronic, OVCODE, OVERLAPTX, OVEXON	NM_023015	INTS3	Salzman2013
	chr1:153723570-153730239	+	hsa_circ_0014292	6669	565	Nhek, K562, Huvec, Hepg2, Helas3, H1hesc, Gm12878, Bj, Ag04450, A549, Sknshra, diencephalon, cerebellum, occipital_lobe, frontal_cortex, parietal_lobe, temporal_lobe	ANNOTATED, CDS, coding, INTERNAL, OVCODE, OVERLAPTX, OVEXON	NM_023015	INTS3	Rybak2015, Salzman2013
	chr1:153723570-153742320	+	hsa_circ_0014293	18750	1805	Hepg2, Helas3	ANNOTATED, CDS, coding, INTERNAL, OVCODE, OVERLAPTX, OVEXON	NM_023015	INTS3	Salzman2013
	chr1:153723570-153744916	+	hsa_circ_0014294	21346	2237	Helas3	ANNOTATED, CDS, coding, INTERNAL, OVCODE, OVERLAPTX, OVEXON	NM_023015	INTS3	Salzman2013
	chr1:153724754-153730239	+	hsa_circ_0014295	5485	420	Nhek, K562, H1hesc, occipital_lobe	ANNOTATED, CDS, coding, INTERNAL, OVCODE, OVERLAPTX, OVEXON	NM_023015	INTS3	Rybak2015, Salzman2013
	chr1:153724754-153732089	+	hsa_circ_0110832	7335	508	diencephalon, occipital_lobe, frontal_cortex, parietal_lobe	ANNOTATED, CDS, coding, INTERNAL, OVCODE, OVERLAPTX, OVEXON	ENST00000456435.1	INTS3	Rybak2015
	chr1:153724754-153736362	+	hsa_circ_0014296	11608	1092	Gm12878	ANNOTATED, CDS, coding, INTERNAL, OVCODE, OVERLAPTX, OVEXON	NM_023015	INTS3	Salzman2013
	chr1:153726176-153737210	+	hsa_circ_0014297	11034	2052	Sknshra	ALT_ACCEPTOR, CDS, coding, INTERNAL, intronic, OVCODE, OVERLAPTX, OVEXON	NM_023015	INTS3	Salzman2013
	chr1:153727117-153730239	+	hsa_circ_0005964	3122	290	Hs68_RNase, Hs68_control, K562, Hsmm, Hepg2, Helas3, H1hesc, Gm12878, Bj, Ag04450, A549, Sknshra, diencephalon, cerebellum, occipital_lobe, frontal_cortex, parietal_lobe, temporal_lobe	ANNOTATED, CDS, coding, INTERNAL, OVCODE, OVEXON	NM_023015	INTS3	Jeck2013, Rybak2015, Salzman2013
	chr1:153727117-153735323	+	hsa_circ_0014299	8206	777	Helas3, Mcf7	ANNOTATED, CDS, coding, INTERNAL, OVCODE, OVERLAPTX, OVEXON	NM_023015	INTS3	Salzman2013
	chr1:153727117-153742320	+	hsa_circ_0014300	15203	1530	Helas3	ANNOTATED, CDS, coding, INTERNAL, OVCODE, OVERLAPTX, OVEXON	NM_023015	INTS3	Salzman2013
	chr1:153732001-153732866	+	hsa_circ_0014301	865	168	Hsmm	ANNOTATED, CDS, coding, INTERNAL, OVCODE, OVERLAPTX, OVEXON	NM_023015	INTS3	Salzman2013
	chr1:153732001-153737539	+	hsa_circ_0005948	5538	941	Hs68_RNase, Hs68_control, frontal_cortex	ANNOTATED, CDS, coding, INTERNAL, OVCODE, OVEXON	NM_023015	INTS3	Jeck2013, Rybak2015
	chr1:153732786-153732866	+	hsa_circ_0014302	80	80	H1hesc, Bj	ANNOTATED, CDS, coding, INTERNAL, OVCODE, OVERLAPTX, OVEXON	NM_023015	INTS3	Salzman2013
	chr1:153732786-153737539	+	hsa_circ_0014303	4753	853	Hepg2, Bj, Nhlf, Sknshra	ANNOTATED, CDS, coding, INTERNAL, OVCODE, OVERLAPTX, OVEXON	NM_023015	INTS3	Salzman2013
	chr1:153732786-153741437	+	hsa_circ_0014304	8651	1076	Bj	ANNOTATED, CDS, coding, INTERNAL, OVCODE, OVERLAPTX, OVEXON	NM_023015	INTS3	Salzman2013
	chr1:153732786-153745557	+	hsa_circ_0014305	12771	1814	Nhek	ANNOTATED, CDS, coding, INTERNAL, OVCODE, OVERLAPTX, OVEXON	NM_023015	INTS3	Salzman2013
	chr1:153734045-153737539	+	hsa_circ_0014306	3494	681	Ag04450, A549, diencephalon, cerebellum, occipital_lobe, frontal_cortex, parietal_lobe, temporal_lobe	ANNOTATED, CDS, coding, INTERNAL, OVCODE, OVEXON	NM_023015	INTS3	Rybak2015, Salzman2013
	chr1:153735203-153737539	+	hsa_circ_0006939	2336	574	Hs68_RNase, Hs68_control, Gm12878, Mcf7, frontal_cortex	ANNOTATED, CDS, coding, INTERNAL, OVCODE, OVEXON	NM_023015	INTS3	Jeck2013, Rybak2015, Salzman2013
	chr1:153738950-153744916	+	hsa_circ_0014307	5966	1930	Ag04450	ALT_ACCEPTOR, CDS, coding, INTERNAL, intronic, OVCODE, OVERLAPTX, OVEXON	NM_023015	INTS3	Salzman2013
	chr1:153738950-153745187	+	hsa_circ_0014308	6237	2003	K562	ALT_ACCEPTOR, CDS, coding, INTERNAL, intronic, OVCODE, OVERLAPTX, OVEXON	NM_023015	INTS3	Salzman2013
	chr1:153738950-153746555	+	hsa_circ_0014309	7605	3047	Gm12878	ALT_ACCEPTOR, CDS, coding, intronic, OVCODE, OVERLAPTX, OVEXON, UTR3	NM_023015	INTS3	Salzman2013
	chr1:153745114-153745187	+	hsa_circ_0014310	73	73	Hsmm, A549	ANNOTATED, CDS, coding, INTERNAL, OVCODE, OVEXON	NM_023015	INTS3	Salzman2013
	chr1:153749537-153749696	+	hsa_circ_0014311	159	159	Gm12878	ANNOTATED, CDS, coding, INTERNAL, OVCODE, OVEXON	NM_024330	SLC27A3	Salzman2013
	chr1:153750236-153752633	+	hsa_circ_0014312	2397	1171	Mcf7	ANNOTATED, CDS, coding, OVCODE, OVEXON, UTR3	NM_024330	SLC27A3	Salzman2013
	chr1:153751162-153752633	+	hsa_circ_0014313	1471	760	Mcf7	ANNOTATED, CDS, coding, OVCODE, OVEXON, UTR3	NM_024330	SLC27A3	Salzman2013
	chr1:153940997-153942219	+	hsa_circ_0014348	1222	835	A549	ALT_DONOR, CDS, coding, INTERNAL, intronic, OVCODE, OVEXON, UTR5	NM_130898	CREB3L4	Salzman2013
	chr1:154054546-154076855	+	hsa_circ_0110839	22309	22309	occipital_lobe	ANTISENSE, CDS, coding, INTERNAL, intronic, OVCODE, OVEXON	ENST00000368559.3	NUP210L	Rybak2015
	chr1:154061896-154114000	-	hsa_circ_0014358	52104	1889	H1hesc	ANNOTATED, CDS, coding, INTERNAL, OVCODE, OVEXON	NM_207308	NUP210L	Salzman2013
	chr1:154127317-154127592	-	hsa_circ_0014359	275	275	Bj	ANNOTATED, CDS, coding, OVCODE, OVEXON, UTR5	NM_207308	NUP210L	Salzman2013
	chr1:154141780-154143187	-	hsa_circ_0014360	1407	212	Ag04450	ANNOTATED, CDS, coding, INTERNAL, OVCODE, OVEXON	NM_152263	TPM3	Salzman2013
	chr1:154143124-154155725	-	hsa_circ_0014361	12601	724	K562	ANNOTATED, CDS, coding, OVCODE, OVEXON, UTR5	NM_001043353	TPM3	Salzman2013
	chr1:154197559-154218851	+	hsa_circ_0110843	21292	1087	occipital_lobe	ANNOTATED, CDS, coding, INTERNAL, OVCODE, OVERLAPTX, OVEXON, UTR5	ENST00000271877.7	UBAP2L	Rybak2015
	chr1:154197559-154229910	+	hsa_circ_0014371	32351	2482	Bj	ANNOTATED, CDS, coding, INTERNAL, OVCODE, OVERLAPTX, OVEXON, UTR5	NM_014847	UBAP2L	Salzman2013
	chr1:154199757-154226565	+	hsa_circ_0014373	26808	1764	K562	ANNOTATED, CDS, coding, INTERNAL, OVCODE, OVEXON	NM_014847	UBAP2L	Salzman2013
	chr1:154199757-154232505	+	hsa_circ_0014374	32748	2488	Helas3, Bj, A549	ANNOTATED, CDS, coding, INTERNAL, OVCODE, OVEXON	NM_014847	UBAP2L	Salzman2013
	chr1:154207066-154218851	+	hsa_circ_0014375	11785	735	K562, Hepg2, Gm12878, Bj, Sknshra, diencephalon, occipital_lobe, frontal_cortex, temporal_lobe	ANNOTATED, CDS, coding, INTERNAL, OVCODE, OVEXON	NM_014847	UBAP2L	Rybak2015, Salzman2013
	chr1:154207671-154232505	+	hsa_circ_0014377	24834	2130	Helas3, H1hesc	ANNOTATED, CDS, coding, INTERNAL, OVCODE, OVEXON	NM_014847	UBAP2L	Salzman2013
	chr1:154209499-154232505	+	hsa_circ_0014379	23006	1988	Hepg2, Helas3	ANNOTATED, CDS, coding, INTERNAL, OVCODE, OVEXON	NM_014847	UBAP2L	Salzman2013
	chr1:154213988-154218851	+	hsa_circ_0006849	4863	311	Hs68_RNase, Hs68_control, Bj, Sknshra, diencephalon, cerebellum, occipital_lobe, frontal_cortex, parietal_lobe	ANNOTATED, CDS, coding, INTERNAL, OVCODE, OVEXON	NM_014847	UBAP2L	Jeck2013, Rybak2015, Salzman2013
	chr1:154213988-154232505	+	hsa_circ_0014380	18517	1875	H1hesc	ANNOTATED, CDS, coding, INTERNAL, OVCODE, OVEXON	NM_014847	UBAP2L	Salzman2013
	chr1:154215692-154218851	+	hsa_circ_0014381	3159	258	Hepg2, Gm12878, Mcf7	ANNOTATED, CDS, coding, INTERNAL, OVCODE, OVEXON	NM_014847	UBAP2L	Salzman2013
	chr1:154215692-154232505	+	hsa_circ_0014382	16813	1822	Hepg2	ANNOTATED, CDS, coding, INTERNAL, OVCODE, OVEXON	NM_014847	UBAP2L	Salzman2013
	chr1:154215692-154243986	+	hsa_circ_0014383	28294	3723	Gm12878	ALT_DONOR, CDS, coding, downstream_end, OVCODE, OVEXON, UTR3	NM_014847	UBAP2L	Salzman2013
	chr1:154218679-154218851	+	hsa_circ_0014384	172	172	K562, Mcf7	ANNOTATED, CDS, coding, INTERNAL, OVCODE, OVEXON	NM_014847	UBAP2L	Salzman2013
	chr1:154218679-154224129	+	hsa_circ_0014385	5450	822	Sknshra	ANNOTATED, CDS, coding, INTERNAL, OVCODE, OVEXON	NM_014847	UBAP2L	Salzman2013
	chr1:154218679-154232505	+	hsa_circ_0014386	13826	1736	Hepg2	ANNOTATED, CDS, coding, INTERNAL, OVCODE, OVEXON	NM_014847	UBAP2L	Salzman2013
	chr1:154221714-154232505	+	hsa_circ_0014388	10791	1564	Helas3, A549	ANNOTATED, CDS, coding, INTERNAL, OVCODE, OVEXON	NM_014847	UBAP2L	Salzman2013
	chr1:154223516-154226565	+	hsa_circ_0014389	3049	641	H1hesc	ANNOTATED, CDS, coding, INTERNAL, OVCODE, OVEXON	NM_014847	UBAP2L	Salzman2013
	chr1:154223516-154227366	+	hsa_circ_0014390	3850	696	Helas3	ANNOTATED, CDS, coding, INTERNAL, OVCODE, OVEXON	NM_014847	UBAP2L	Salzman2013
	chr1:154223516-154229910	+	hsa_circ_0014391	6394	1229	K562, Hepg2, Gm12878, Ag04450, A549, occipital_lobe	ANNOTATED, CDS, coding, INTERNAL, OVCODE, OVEXON	NM_014847	UBAP2L	Rybak2015, Salzman2013
	chr1:154223516-154239044	+	hsa_circ_0014392	15528	1757	Nhek, H1hesc, A549	ANNOTATED, CDS, coding, INTERNAL, OVCODE, OVEXON	NM_014847	UBAP2L	Salzman2013
	chr1:154223956-154232505	+	hsa_circ_0014393	8549	1087	Helas3, H1hesc	ANNOTATED, CDS, coding, INTERNAL, OVCODE, OVEXON	NM_014847	UBAP2L	Salzman2013
	chr1:154226375-154228231	+	hsa_circ_0014394	1856	493	K562, occipital_lobe, frontal_cortex	ANNOTATED, CDS, coding, INTERNAL, OVCODE, OVEXON	NM_014847	UBAP2L	Rybak2015, Salzman2013
	chr1:154226375-154232505	+	hsa_circ_0014395	6130	914	Helas3	ANNOTATED, CDS, coding, INTERNAL, OVCODE, OVEXON	NM_014847	UBAP2L	Salzman2013
	chr1:154226375-154243986	+	hsa_circ_0014396	17611	2815	Hepg2	ALT_DONOR, CDS, coding, downstream_end, OVCODE, OVEXON, UTR3	NM_014847	UBAP2L	Salzman2013
	chr1:154227311-154227802	+	hsa_circ_0014397	491	230	H1hesc	ANNOTATED, CDS, coding, INTERNAL, OVCODE, OVEXON	NM_014847	UBAP2L	Salzman2013
	chr1:154227627-154229910	+	hsa_circ_0014398	2283	533	H1hesc	ANNOTATED, CDS, coding, INTERNAL, OVCODE, OVEXON	NM_014847	UBAP2L	Salzman2013
	chr1:154227627-154232505	+	hsa_circ_0014399	4878	669	Bj	ANNOTATED, CDS, coding, INTERNAL, OVCODE, OVEXON	NM_014847	UBAP2L	Salzman2013
	chr1:154228158-154228231	+	hsa_circ_0014400	73	73	Helas3, Ag04450	ANNOTATED, CDS, coding, INTERNAL, OVCODE, OVEXON	NM_014847	UBAP2L	Salzman2013
	chr1:154228158-154232505	+	hsa_circ_0014401	4347	494	H1hesc	ANNOTATED, CDS, coding, INTERNAL, OVCODE, OVEXON	NM_014847	UBAP2L	Salzman2013
	chr1:154229538-154232505	+	hsa_circ_0014402	2967	421	Helas3, Gm12878	ANNOTATED, CDS, coding, INTERNAL, OVCODE, OVEXON	NM_014847	UBAP2L	Salzman2013
	chr1:154229821-154231506	+	hsa_circ_0014403	1685	143	K562	ANNOTATED, CDS, coding, INTERNAL, OVCODE, OVEXON	NM_014847	UBAP2L	Salzman2013
	chr1:154229821-154232505	+	hsa_circ_0014404	2684	225	Helas3, H1hesc	ANNOTATED, CDS, coding, INTERNAL, OVCODE, OVEXON	NM_014847	UBAP2L	Salzman2013
	chr1:154231452-154232505	+	hsa_circ_0014405	1053	136	Nhek, K562, Huvec, Hsmm, Hepg2, Helas3, H1hesc, Gm12878, Bj, Ag04450, A549, Sknshra, Mcf7, diencephalon, cerebellum, occipital_lobe, frontal_cortex, parietal_lobe	ANNOTATED, CDS, coding, INTERNAL, OVCODE, OVEXON	NM_014847	UBAP2L	Rybak2015, Salzman2013
	chr1:154231452-154233585	+	hsa_circ_0014406	2133	354	Nhek, K562, Helas3, Mcf7	ANNOTATED, CDS, coding, INTERNAL, OVCODE, OVEXON	NM_014847	UBAP2L	Salzman2013
	chr1:154231452-154235980	+	hsa_circ_0014407	4528	862	Nhek	ANNOTATED, CDS, coding, OVCODE, OVEXON, UTR3	NM_001127320	UBAP2L	Salzman2013
	chr1:154231452-154239044	+	hsa_circ_0014408	7592	528	K562, Helas3, H1hesc, Bj, Ag04450, Sknshra	ANNOTATED, CDS, coding, INTERNAL, OVCODE, OVEXON	NM_014847	UBAP2L	Salzman2013
	chr1:154231452-154241430	+	hsa_circ_0014409	9978	726	K562, Mcf7	ANNOTATED, CDS, coding, INTERNAL, OVCODE, OVEXON	NM_014847	UBAP2L	Salzman2013
	chr1:154231452-154243329	+	hsa_circ_0014410	11877	1380	Nhek, Helas3, H1hesc, Mcf7	ANNOTATED, CDS, coding, OVCODE, OVEXON, UTR3	NM_014847	UBAP2L	Salzman2013
	chr1:154232423-154232505	+	hsa_circ_0014411	82	82	Hepg2, Bj	ANNOTATED, CDS, coding, INTERNAL, OVCODE, OVEXON	NM_014847	UBAP2L	Salzman2013
	chr1:154232423-154234173	+	hsa_circ_0014412	1750	406	Hsmm	ANNOTATED, CDS, coding, INTERNAL, OVCODE, OVEXON	NM_014847	UBAP2L	Salzman2013
	chr1:154233367-154234173	+	hsa_circ_0014413	806	324	H1hesc, Ag04450, Nhlf, Mcf7	ANNOTATED, CDS, coding, INTERNAL, OVCODE, OVEXON	NM_014847	UBAP2L	Salzman2013
	chr1:154233367-154239044	+	hsa_circ_0014414	5677	392	K562, Hepg2, Helas3, Bj, Nhlf, Sknshra, occipital_lobe, frontal_cortex, parietal_lobe	ANNOTATED, CDS, coding, INTERNAL, OVCODE, OVEXON	NM_014847	UBAP2L	Rybak2015, Salzman2013
	chr1:154234067-154234173	+	hsa_circ_0014415	106	106	Helas3	ANNOTATED, CDS, coding, INTERNAL, OVCODE, OVEXON	NM_014847	UBAP2L	Salzman2013
	chr1:154245811-154248355	+	hsa_circ_0014416	2544	965	Nhek, Ag04450, Sknshra	ANNOTATED, CDS, coding, OVCODE, OVEXON, UTR3	NM_006118	HAX1	Salzman2013
	chr1:154247425-154248355	+	hsa_circ_0014417	930	514	Nhek	ANNOTATED, CDS, coding, OVCODE, OVEXON, UTR3	NM_006118	HAX1	Salzman2013
	chr1:154248193-154248308	+	hsa_circ_0110846	115	115	diencephalon	ALT_ACCEPTOR, ALT_DONOR, coding, INTERNAL, OVEXON, UTR3	ENST00000328703.7	HAX1	Rybak2015
	chr1:154766859-154794660	-	hsa_circ_0110854	27801	27801	frontal_cortex, temporal_lobe	ALT_DONOR, CDS, coding, INTERNAL, intronic, OVCODE, OVEXON	NM_001204087	KCNN3	Rybak2015
	chr1:154782426-154794660	-	hsa_circ_0110855	12234	12234	occipital_lobe	ALT_DONOR, CDS, coding, INTERNAL, intronic, OVCODE, OVEXON	NM_001204087	KCNN3	Rybak2015
	chr1:154794564-154794660	-	hsa_circ_0014448	96	96	Gm12878	ANNOTATED, CDS, coding, INTERNAL, OVCODE, OVEXON	NM_001204087	KCNN3	Salzman2013
	chr1:154955769-154965587	+	hsa_circ_0014468	9818	2239	Nhek, K562, Hepg2, Helas3, Gm12878, Ag04450	ANNOTATED, CDS, coding, OVCODE, OVEXON, UTR3, UTR5	NM_025207	FLAD1	Salzman2013
	chr1:154962035-154965587	+	hsa_circ_0014471	3552	836	Nhek, K562, Helas3, H1hesc, Gm12878, A549	ANNOTATED, CDS, coding, OVCODE, OVEXON, UTR3	NM_001184891	FLAD1	Salzman2013
	chr1:154962814-154965587	+	hsa_circ_0014473	2773	589	Gm12878, Bj	ANNOTATED, CDS, coding, OVCODE, OVEXON, UTR3	NM_001184891	FLAD1	Salzman2013
	chr1:154965377-154965587	+	hsa_circ_0014474	210	210	Gm12878	ANNOTATED, CDS, coding, OVCODE, OVEXON, UTR3	NM_025207	FLAD1	Salzman2013
	chr1:155187754-155208441	-	hsa_circ_0000136	20687	11542	cd_34	ALT_ACCEPTOR, ncRNA, upstream_start	NR_002188	GBAP1	Memczak2013
	chr1:155234258-155238150	-	hsa_circ_0014525	3892	659	K562	ANNOTATED, CDS, coding, INTERNAL, OVCODE, OVEXON	NM_003993	CLK2	Salzman2013
	chr1:155238083-155239507	-	hsa_circ_0014531	1424	381	K562, Hsmm, Hepg2, Helas3, H1hesc, Gm12878, Ag04450, A549, Mcf7	ANNOTATED, CDS, coding, INTERNAL, OVCODE, OVEXON	NM_003993	CLK2	Salzman2013
	chr1:155307879-155340774	-	hsa_circ_0014548	32895	2471	Huvec	ANNOTATED, CDS, coding, INTERNAL, OVCODE, OVERLAPTX, OVEXON	NM_018489	ASH1L	Salzman2013
	chr1:155309118-155429689	-	hsa_circ_0014549	120571	3517	K562	ANNOTATED, CDS, coding, INTERNAL, OVCODE, OVERLAPTX, OVEXON	NM_018489	ASH1L	Salzman2013
	chr1:155313104-155340774	-	hsa_circ_0014552	27670	1961	K562, Huvec, Gm12878	ANNOTATED, CDS, coding, INTERNAL, OVCODE, OVERLAPTX, OVEXON	NM_018489	ASH1L	Salzman2013
	chr1:155313104-155385714	-	hsa_circ_0014553	72610	2465	Nhek, Gm12878	ANNOTATED, CDS, coding, INTERNAL, OVCODE, OVERLAPTX, OVEXON	NM_018489	ASH1L	Salzman2013
	chr1:155313104-155408859	-	hsa_circ_0014554	95755	3207	K562	ANNOTATED, CDS, coding, INTERNAL, OVCODE, OVERLAPTX, OVEXON	NM_018489	ASH1L	Salzman2013
	chr1:155313394-155340441	-	hsa_circ_0014555	27047	1581	Gm12878	ANNOTATED, CDS, coding, INTERNAL, OVCODE, OVERLAPTX, OVEXON	NM_018489	ASH1L	Salzman2013
	chr1:155313394-155340774	-	hsa_circ_0014556	27380	1788	K562	ANNOTATED, CDS, coding, INTERNAL, OVCODE, OVERLAPTX, OVEXON	NM_018489	ASH1L	Salzman2013
	chr1:155313394-155429689	-	hsa_circ_0014557	116295	3136	K562, Helas3, H1hesc, Gm12878, Bj, A549	ANNOTATED, CDS, coding, INTERNAL, OVCODE, OVERLAPTX, OVEXON	NM_018489	ASH1L	Salzman2013
	chr1:155316173-155340774	-	hsa_circ_0014560	24601	1558	K562, Huvec, Gm12878, Ag04450	ANNOTATED, CDS, coding, INTERNAL, OVCODE, OVEXON	NM_018489	ASH1L	Salzman2013
	chr1:155316173-155348339	-	hsa_circ_0014561	32166	1713	K562	ANNOTATED, CDS, coding, INTERNAL, OVCODE, OVEXON	NM_018489	ASH1L	Salzman2013
	chr1:155317446-155429689	-	hsa_circ_0014562	112243	2819	Gm12878	ANNOTATED, CDS, coding, INTERNAL, OVCODE, OVERLAPTX, OVEXON	NM_018489	ASH1L	Salzman2013
	chr1:155319117-155385714	-	hsa_circ_0014564	66597	1726	K562	ANNOTATED, CDS, coding, INTERNAL, OVCODE, OVEXON	NM_018489	ASH1L	Salzman2013
	chr1:155319332-155408859	-	hsa_circ_0014565	89527	2335	K562	ANNOTATED, CDS, coding, INTERNAL, OVCODE, OVERLAPTX, OVEXON	NM_018489	ASH1L	Salzman2013
	chr1:155322496-155340774	-	hsa_circ_0014567	18278	1034	K562	ANNOTATED, CDS, coding, INTERNAL, OVCODE, OVEXON	NM_018489	ASH1L	Salzman2013
	chr1:155322496-155385714	-	hsa_circ_0014568	63218	1538	K562	ANNOTATED, CDS, coding, INTERNAL, OVCODE, OVEXON	NM_018489	ASH1L	Salzman2013
	chr1:155324263-155340774	-	hsa_circ_0014570	16511	881	K562, Huvec	ANNOTATED, CDS, coding, INTERNAL, OVCODE, OVEXON	NM_018489	ASH1L	Salzman2013
	chr1:155324263-155429689	-	hsa_circ_0014571	105426	2229	K562	ANNOTATED, CDS, coding, INTERNAL, OVCODE, OVERLAPTX, OVEXON	NM_018489	ASH1L	Salzman2013
	chr1:155327106-155429689	-	hsa_circ_0014573	102583	2071	Hepg2, Ag04450	ANNOTATED, CDS, coding, INTERNAL, OVCODE, OVERLAPTX, OVEXON	NM_018489	ASH1L	Salzman2013
	chr1:155327375-155429689	-	hsa_circ_0014574	102314	1976	A549	ANNOTATED, CDS, coding, INTERNAL, OVCODE, OVERLAPTX, OVEXON	NM_018489	ASH1L	Salzman2013
	chr1:155330091-155340774	-	hsa_circ_0110874	10683	463	frontal_cortex	ANNOTATED, CDS, coding, INTERNAL, OVCODE, OVEXON	ENST00000368346.3	ASH1L	Rybak2015
	chr1:155330091-155365344	-	hsa_circ_0110875	35253	802	parietal_lobe	ANNOTATED, CDS, coding, INTERNAL, OVCODE, OVEXON	ENST00000368346.3	ASH1L	Rybak2015
	chr1:155330091-155429689	-	hsa_circ_0014575	99598	1811	Bj, Sknshra	ANNOTATED, CDS, coding, INTERNAL, OVCODE, OVERLAPTX, OVEXON	NM_018489	ASH1L	Salzman2013
	chr1:155340294-155340774	-	hsa_circ_0007608	480	354	Hs68_RNase, Hs68_control, K562, Gm12878, Bj, Sknshra, diencephalon, cerebellum, occipital_lobe, frontal_cortex, parietal_lobe, temporal_lobe, muscle, platelets	ANNOTATED, CDS, coding, INTERNAL, OVCODE, OVEXON	NM_018489	ASH1L	Jeck2013, Maass2017, Rybak2015, Salzman2013
	chr1:155340294-155349907	-	hsa_circ_0014576	9613	583	Bj, A549, occipital_lobe, frontal_cortex	ANNOTATED, CDS, coding, INTERNAL, OVCODE, OVEXON	NM_018489	ASH1L	Rybak2015, Salzman2013
	chr1:155340294-155365344	-	hsa_circ_0014577	25050	678	Gm12878, Ag04450, diencephalon, cerebellum, occipital_lobe, frontal_cortex, parietal_lobe	ANNOTATED, CDS, coding, INTERNAL, OVCODE, OVEXON	NM_018489	ASH1L	Rybak2015, Salzman2013
	chr1:155340294-155385714	-	hsa_circ_0014578	45420	858	K562, Bj, Ag04450, cerebellum, occipital_lobe	ANNOTATED, CDS, coding, INTERNAL, OVCODE, OVEXON	NM_018489	ASH1L	Rybak2015, Salzman2013
	chr1:155340294-155429689	-	hsa_circ_0014579	89395	1702	K562, Bj	ANNOTATED, CDS, coding, INTERNAL, OVCODE, OVERLAPTX, OVEXON	NM_018489	ASH1L	Salzman2013
	chr1:155340567-155340774	-	hsa_circ_0014580	207	207	Huvec, H1hesc, Gm12878, Sknshra	ANNOTATED, CDS, coding, INTERNAL, OVCODE, OVEXON	NM_018489	ASH1L	Salzman2013
	chr1:155348071-155349907	-	hsa_circ_0110876	1836	229	diencephalon, cerebellum, Sy5y_exp1_D0, occipital_lobe, frontal_cortex, Sy5y_exp1_D2, parietal_lobe, temporal_lobe	ANNOTATED, CDS, coding, INTERNAL, OVCODE, OVEXON	NM_018489	ASH1L	Rybak2015
	chr1:155348071-155365344	-	hsa_circ_0110877	17273	339	diencephalon, cerebellum, occipital_lobe, frontal_cortex, temporal_lobe	ANNOTATED, CDS, coding, INTERNAL, OVCODE, OVEXON	ENST00000368346.3	ASH1L	Rybak2015
	chr1:155348071-155385714	-	hsa_circ_0002897	37643	504	Hs68_RNase, Hs68_control, K562, Huvec, Helas3, H1hesc, Ag04450, diencephalon, occipital_lobe, frontal_cortex, parietal_lobe	ANNOTATED, CDS, coding, INTERNAL, OVCODE, OVEXON	NM_018489	ASH1L	Jeck2013, Rybak2015, Salzman2013
	chr1:155348071-155429689	-	hsa_circ_0014581	81618	1348	H1hesc	ANNOTATED, CDS, coding, INTERNAL, OVCODE, OVERLAPTX, OVEXON	NM_018489	ASH1L	Salzman2013
	chr1:155349833-155429689	-	hsa_circ_0014582	79856	1193	K562	ANNOTATED, CDS, coding, INTERNAL, OVCODE, OVERLAPTX, OVEXON	NM_018489	ASH1L	Salzman2013
	chr1:155364600-155365344	-	hsa_circ_0141482	744	744	platelets	ALT_DONOR, CDS, coding, INTERNAL, intronic, OVCODE, OVEXON	ENST00000368346.3	ASH1L	Maass2017
	chr1:155365249-155373674	-	hsa_circ_0110878	8425	8425	cerebellum, temporal_lobe	ALT_ACCEPTOR, CDS, coding, INTERNAL, intronic, OVCODE, OVEXON	ENST00000368346.3	ASH1L	Rybak2015
	chr1:155365249-155385714	-	hsa_circ_0014583	20465	275	Gm12878	ANNOTATED, CDS, coding, INTERNAL, OVCODE, OVEXON	NM_018489	ASH1L	Salzman2013
	chr1:155365249-155408859	-	hsa_circ_0110879	43610	1017	occipital_lobe, frontal_cortex	ANNOTATED, CDS, coding, INTERNAL, OVCODE, OVERLAPTX, OVEXON	ENST00000368346.3	ASH1L	Rybak2015
	chr1:155365249-155429689	-	hsa_circ_0014584	64440	1119	Hepg2, H1hesc, Gm12878, Ag04450, A549, Sknshra, diencephalon, cerebellum, occipital_lobe, frontal_cortex, parietal_lobe, temporal_lobe	ANNOTATED, CDS, coding, INTERNAL, OVCODE, OVERLAPTX, OVEXON	NM_018489	ASH1L	Rybak2015, Salzman2013
	chr1:155377932-155385714	-	hsa_circ_0008161	7782	7782	Hs68_RNase, Hs68_control, frontal_cortex, platelets	ALT_DONOR, CDS, coding, INTERNAL, intronic, OVCODE, OVEXON	NM_018489	ASH1L	Jeck2013, Maass2017, Rybak2015
	chr1:155385534-155385714	-	hsa_circ_0004060	180	180	Hs68_RNase, Hs68_control, Nhek, K562, Hepg2, Helas3, H1hesc, Bj, Ag04450, diencephalon, cerebellum, occipital_lobe, frontal_cortex, platelets	ANNOTATED, CDS, coding, INTERNAL, OVCODE, OVEXON	NM_018489	ASH1L	Jeck2013, Maass2017, Rybak2015, Salzman2013
	chr1:155385534-155408859	-	hsa_circ_0014585	23325	922	Hepg2, Gm12878, Ag04450, diencephalon, cerebellum, occipital_lobe, frontal_cortex, parietal_lobe, temporal_lobe	ANNOTATED, CDS, coding, INTERNAL, OVCODE, OVERLAPTX, OVEXON	NM_018489	ASH1L	Rybak2015, Salzman2013
	chr1:155385534-155429689	-	hsa_circ_0014586	44155	1024	Hepg2, Helas3, Bj, Ag04450, A549, diencephalon, cerebellum, Sy5y_exp1_D0, occipital_lobe, frontal_cortex	ANNOTATED, CDS, coding, INTERNAL, OVCODE, OVERLAPTX, OVEXON	NM_018489	ASH1L	Rybak2015, Salzman2013
	chr1:155408117-155408859	-	hsa_circ_0000137	742	742	cd_19, Hs68_RNase, Hs68_control, K562, Gm12878, Bj, Ag04450, diencephalon, Sy5y_exp1_D4, cerebellum, Sy5y_exp1_D0, occipital_lobe, frontal_cortex, Sy5y_exp1_D2, parietal_lobe, temporal_lobe, SY5Y_exp2_D4, WAS2, cortex, osteocytes, vena_cava, LCL, platelets	ANNOTATED, CDS, coding, INTERNAL, OVCODE, OVEXON	NM_018489	ASH1L	Jeck2013, Maass2017, Memczak2013, Rybak2015, Salzman2013
	chr1:155408117-155429689	-	hsa_circ_0003247	21572	844	Hs68_RNase, Hs68_control, Nhek, K562, Hsmm, Hepg2, H1hesc, Gm12878, Bj, Ag04450, Sknshra, diencephalon, Sy5y_exp1_D4, cerebellum, Sy5y_exp1_D0, occipital_lobe, frontal_cortex, Sy5y_exp1_D2, parietal_lobe, temporal_lobe, chondrocytes, WAS2, ada_scid, adipose, vena_cava, LCL, platelets	ANNOTATED, CDS, coding, INTERNAL, OVCODE, OVEXON	NM_018489	ASH1L	Jeck2013, Maass2017, Rybak2015, Salzman2013
	chr1:155408117-155432390	-	hsa_circ_0110880	24273	3545	cerebellum	ALT_ACCEPTOR, CDS, coding, INTERNAL, intronic, OVCODE, OVEXON	ENST00000368346.3	ASH1L	Rybak2015
	chr1:155408117-155452240	-	hsa_circ_0110881	44123	5408	SY5Y_exp2_D0, occipital_lobe	ANNOTATED, CDS, coding, INTERNAL, OVCODE, OVERLAPTX, OVEXON	ENST00000368346.3	ASH1L	Rybak2015
	chr1:155408479-155408767	+	hsa_circ_0110882	288	288	cerebellum	ANTISENSE, CDS, coding, INTERNAL, OVCODE, OVEXON	ENST00000368346.3	ASH1L	Rybak2015
	chr1:155429587-155429689	-	hsa_circ_0014587	102	102	Nhek, K562, H1hesc	ANNOTATED, CDS, coding, INTERNAL, OVCODE, OVEXON	NM_018489	ASH1L	Salzman2013
	chr1:155429587-155452240	-	hsa_circ_0014588	22653	4666	K562	ANNOTATED, CDS, coding, INTERNAL, OVCODE, OVERLAPTX, OVEXON	NM_018489	ASH1L	Salzman2013
	chr1:155429587-155491409	-	hsa_circ_0014589	61822	5185	Hepg2	ANNOTATED, CDS, coding, INTERNAL, OVCODE, OVERLAPTX, OVEXON, UTR5	NM_018489	ASH1L	Salzman2013
	chr1:155447676-155452240	-	hsa_circ_0014590	4564	4564	K562, Helas3, H1hesc, Ag04450, A549	ANNOTATED, CDS, coding, INTERNAL, OVCODE, OVERLAPTX, OVEXON	NM_018489	ASH1L	Salzman2013
	chr1:155447676-155491409	-	hsa_circ_0014591	43733	5083	Nhek, H1hesc, A549, diencephalon, frontal_cortex	ANNOTATED, CDS, coding, INTERNAL, OVCODE, OVERLAPTX, OVEXON, UTR5	NM_018489	ASH1L	Rybak2015, Salzman2013
	chr1:155490890-155491409	-	hsa_circ_0014592	519	519	K562, H1hesc, diencephalon, cerebellum, Sy5y_exp1_D0, occipital_lobe, frontal_cortex, temporal_lobe	ANNOTATED, CDS, coding, INTERNAL, OVCODE, OVEXON, UTR5	NM_018489	ASH1L	Rybak2015, Salzman2013
	chr1:155678823-155701206	+	hsa_circ_0014607	22383	1003	A549	ANNOTATED, CDS, coding, INTERNAL, OVCODE, OVERLAPTX, OVEXON, UTR5	NM_001199849	DAP3	Salzman2013
	chr1:155679563-155686919	+	hsa_circ_0014608	7356	175	K562, Gm12878, A549, Sknshra, frontal_cortex, parietal_lobe	ANNOTATED, CDS, coding, INTERNAL, OVCODE, OVERLAPTX, OVEXON, UTR5	NM_001199849	DAP3	Rybak2015, Salzman2013
	chr1:155679563-155691409	+	hsa_circ_0110892	11846	277	temporal_lobe	ANNOTATED, CDS, coding, INTERNAL, OVCODE, OVERLAPTX, OVEXON, UTR5	NM_001199849	DAP3	Rybak2015
	chr1:155679563-155695810	+	hsa_circ_0014609	16247	479	Gm12878	ANNOTATED, CDS, coding, INTERNAL, OVCODE, OVERLAPTX, OVEXON, UTR5	NM_001199849	DAP3	Salzman2013
	chr1:155724165-155730432	-	hsa_circ_0110896	6267	720	diencephalon, cerebellum, occipital_lobe, frontal_cortex, parietal_lobe, temporal_lobe	ANNOTATED, CDS, coding, INTERNAL, OVCODE, OVEXON	ENST00000437809.1	GON4L	Rybak2015
	chr1:155726748-155730432	-	hsa_circ_0110897	3684	606	diencephalon, occipital_lobe, frontal_cortex, parietal_lobe	ANNOTATED, CDS, coding, INTERNAL, OVCODE, OVEXON	ENST00000437809.1	GON4L	Rybak2015
	chr1:155726970-155753880	-	hsa_circ_0014620	26910	3609	Huvec, Sknshra	ANNOTATED, CDS, coding, INTERNAL, OVCODE, OVERLAPTX, OVEXON	NM_001037533	GON4L	Salzman2013
	chr1:155727681-155753880	-	hsa_circ_0014621	26199	3465	K562	ANNOTATED, CDS, coding, INTERNAL, OVCODE, OVERLAPTX, OVEXON	NM_001037533	GON4L	Salzman2013
	chr1:155730234-155747611	-	hsa_circ_0014622	17377	3217	Sknshra	ANNOTATED, CDS, coding, INTERNAL, OVCODE, OVERLAPTX, OVEXON	NM_001037533	GON4L	Salzman2013
	chr1:155742856-155785691	-	hsa_circ_0014629	42835	1430	A549	ANNOTATED, CDS, coding, INTERNAL, OVCODE, OVERLAPTX, OVEXON	NM_001037533	GON4L	Salzman2013
	chr1:155744792-155785691	-	hsa_circ_0014630	40899	1285	K562	ANNOTATED, CDS, coding, INTERNAL, OVCODE, OVERLAPTX, OVEXON	NM_001037533	GON4L	Salzman2013
	chr1:155764840-155784240	-	hsa_circ_0014632	19400	586	K562, cerebellum, occipital_lobe, parietal_lobe, temporal_lobe	ANNOTATED, CDS, coding, INTERNAL, OVCODE, OVEXON	NM_001037533	GON4L	Rybak2015, Salzman2013
	chr1:155764840-155790447	-	hsa_circ_0110903	25607	1095	diencephalon	ANNOTATED, INTERNAL, ncRNA, OVCODE, OVERLAPTX, OVEXON	ENST00000471341.1	GON4L	Rybak2015
	chr1:155764840-155796819	-	hsa_circ_0110904	31979	1553	SY5Y_exp2_D0, diencephalon	ANNOTATED, INTERNAL, ncRNA, OVCODE, OVERLAPTX, OVEXON	ENST00000471341.1	GON4L	Rybak2015
	chr1:155774739-155774932	-	hsa_circ_0000138	193	193	neutr	ANNOTATED, CDS, coding, INTERNAL	NM_001037533	GON4L	Memczak2013
	chr1:155774739-155784240	-	hsa_circ_0110905	9501	484	cerebellum	ANNOTATED, CDS, coding, INTERNAL, OVCODE, OVEXON	ENST00000437809.1	GON4L	Rybak2015
	chr1:155774739-155823597	-	hsa_circ_0110906	48858	1982	diencephalon	ANNOTATED, INTERNAL, ncRNA, OVCODE, OVERLAPTX, OVEXON	ENST00000471341.1	GON4L	Rybak2015
	chr1:155783424-155784240	-	hsa_circ_0110907	816	291	diencephalon, cerebellum, frontal_cortex, temporal_lobe	ANNOTATED, CDS, coding, INTERNAL, OVCODE, OVEXON	ENST00000437809.1	GON4L	Rybak2015
	chr1:155790396-155796819	-	hsa_circ_0110908	6423	509	occipital_lobe	ANNOTATED, CDS, coding, INTERNAL, OVCODE, OVEXON	ENST00000437809.1	GON4L	Rybak2015
	chr1:155823066-155823597	-	hsa_circ_0000139	531	531	HEK293, cd_34, Hs68_RNase, Hs68_control, Nhek, K562, H1hesc, Gm12878, Ag04450, A549, Sknshra, SY5Y_exp2_D0, diencephalon, Sy5y_exp1_D4, cerebellum, Sy5y_exp1_D0, occipital_lobe, frontal_cortex, Sy5y_exp1_D2, parietal_lobe, temporal_lobe, SY5Y_exp2_D4, chondrocytes, WAS2, cortex, adipose, vena_cava, muscle, HUAEC, fibroblasts, platelets	ANNOTATED, CDS, coding, INTERNAL, OVCODE, OVEXON, UTR5	NM_001037533	GON4L	Jeck2013, Maass2017, Memczak2013, Rybak2015, Salzman2013
	chr1:155823066-155828316	-	hsa_circ_0110909	5250	1898	cerebellum	ALT_ACCEPTOR, CDS, coding, OVCODE, OVEXON, upstream_start, UTR5	ENST00000271883.5	GON4L	Rybak2015
	chr1:155836425-155838582	+	hsa_circ_0110910	2157	2157	diencephalon, cerebellum, occipital_lobe, frontal_cortex, parietal_lobe, temporal_lobe	ALT_ACCEPTOR, CDS, coding, INTERNAL, intronic, OVCODE, OVEXON	NM_152280	SYT11	Rybak2015
	chr1:155837755-155838582	+	hsa_circ_0110911	827	827	diencephalon, cerebellum, occipital_lobe, frontal_cortex, parietal_lobe, temporal_lobe	ANNOTATED, CDS, coding, INTERNAL, OVCODE, OVEXON	NM_152280	SYT11	Rybak2015
	chr1:155837755-155855516	+	hsa_circ_0110912	17761	5479	occipital_lobe	ALT_DONOR, CDS, coding, downstream_end, OVCODE, OVEXON, UTR3	NM_152280	SYT11	Rybak2015
	chr1:155850290-155851292	+	hsa_circ_0110913	1002	428	diencephalon, occipital_lobe, frontal_cortex	ALT_DONOR, CDS, coding, INTERNAL, OVCODE, OVEXON	NM_152280	SYT11	Rybak2015
	chr1:155850290-155855516	+	hsa_circ_0110914	5226	4652	frontal_cortex, parietal_lobe, temporal_lobe	ALT_DONOR, CDS, coding, downstream_end, OVCODE, OVEXON, UTR3	NM_152280	SYT11	Rybak2015
	chr1:155920089-155922619	-	hsa_circ_0014645	2530	1104	Bj	ANNOTATED, CDS, coding, INTERNAL, OVCODE, OVEXON	NM_001162383	ARHGEF2	Salzman2013
	chr1:155920089-155935551	-	hsa_circ_0014646	15462	2547	Helas3	ANNOTATED, CDS, coding, INTERNAL, OVCODE, OVEXON	NM_001162383	ARHGEF2	Salzman2013
	chr1:155921531-155936270	-	hsa_circ_0014647	14739	1932	Bj	ANNOTATED, CDS, coding, INTERNAL, OVCODE, OVEXON	NM_001162383	ARHGEF2	Salzman2013
	chr1:155924692-155928187	-	hsa_circ_0014648	3495	315	Ag04450, frontal_cortex	ANNOTATED, CDS, coding, INTERNAL, OVCODE, OVEXON	NM_001162383	ARHGEF2	Rybak2015, Salzman2013
	chr1:155924692-155935203	-	hsa_circ_0014649	10511	1313	Nhek, Huvec, Bj, A549	ANNOTATED, CDS, coding, INTERNAL, OVCODE, OVEXON	NM_001162383	ARHGEF2	Salzman2013
	chr1:155927503-155928187	-	hsa_circ_0014650	684	247	Huvec, Helas3, Bj, Ag04450, Sknshra, frontal_cortex, parietal_lobe	ANNOTATED, CDS, coding, INTERNAL, OVCODE, OVEXON	NM_001162383	ARHGEF2	Rybak2015, Salzman2013
	chr1:155927503-155932974	-	hsa_circ_0014651	5471	991	K562	ANNOTATED, CDS, coding, INTERNAL, OVCODE, OVEXON	NM_001162383	ARHGEF2	Salzman2013
	chr1:155928110-155935203	-	hsa_circ_0014652	7093	1075	Gm12878	ANNOTATED, CDS, coding, INTERNAL, OVCODE, OVEXON	NM_001162383	ARHGEF2	Salzman2013
	chr1:156011943-156012027	-	hsa_circ_0014669	84	84	Ag04450	ANNOTATED, CDS, coding, INTERNAL, OVCODE, OVEXON	NM_020131	UBQLN4	Salzman2013
	chr1:156013788-156018450	-	hsa_circ_0014670	4662	385	Gm12878	ANNOTATED, CDS, coding, INTERNAL, OVCODE, OVEXON	NM_020131	UBQLN4	Salzman2013
	chr1:156018291-156020344	-	hsa_circ_0014671	2053	422	Helas3	ANNOTATED, CDS, coding, INTERNAL, OVCODE, OVEXON	NM_020131	UBQLN4	Salzman2013
	chr1:156219014-156233361	-	hsa_circ_0014686	14347	2559	H1hesc	ANNOTATED, CDS, coding, OVCODE, OVEXON, UTR3	NM_015327	SMG5	Salzman2013
	chr1:156222709-156233361	-	hsa_circ_0014690	10652	807	H1hesc	ANNOTATED, CDS, coding, INTERNAL, OVCODE, OVEXON	NM_015327	SMG5	Salzman2013
	chr1:156235571-156238206	-	hsa_circ_0014693	2635	1142	Huvec	ANNOTATED, CDS, coding, INTERNAL, OVCODE, OVEXON	NM_015327	SMG5	Salzman2013
	chr1:156235571-156248825	-	hsa_circ_0014694	13254	1781	A549	ANNOTATED, CDS, coding, INTERNAL, OVCODE, OVERLAPTX, OVEXON	NM_015327	SMG5	Salzman2013
	chr1:156252703-156262234	+	hsa_circ_0014700	9531	2226	K562, Ag04450	ANNOTATED, ncRNA, OVCODE, OVERLAPTX, OVEXON	NR_026678	TMEM79	Salzman2013
	chr1:156254974-156255774	+	hsa_circ_0014701	800	800	Hepg2	ANNOTATED, INTERNAL, ncRNA, OVCODE, OVEXON	NR_026678	TMEM79	Salzman2013
	chr1:156262483-156263367	-	hsa_circ_0014702	884	774	Huvec	ANNOTATED, CDS, coding, OVCODE, OVEXON, UTR3	NM_144580	C1orf85	Salzman2013
	chr1:156262483-156264356	-	hsa_circ_0014703	1873	1194	Hepg2	ANNOTATED, CDS, coding, OVCODE, OVEXON, UTR3	NM_144580	C1orf85	Salzman2013
	chr1:156262483-156264807	-	hsa_circ_0014704	2324	1452	K562	ANNOTATED, CDS, coding, OVCODE, OVEXON, UTR3	NM_144580	C1orf85	Salzman2013
	chr1:156263110-156264356	-	hsa_circ_0014705	1246	677	Sknshra	ANNOTATED, CDS, coding, INTERNAL, OVCODE, OVEXON	NM_144580	C1orf85	Salzman2013
	chr1:156278751-156280480	-	hsa_circ_0014707	1729	475	K562, A549, Mcf7	ANNOTATED, ncRNA, OVCODE, OVEXON	NR_036564	CCT3	Salzman2013
	chr1:156278751-156282012	-	hsa_circ_0014708	3261	902	Nhek	ANNOTATED, ncRNA, OVCODE, OVEXON	NR_036564	CCT3	Salzman2013
	chr1:156278751-156294880	-	hsa_circ_0014709	16129	1572	Nhek, Hepg2	ANNOTATED, ncRNA, OVCODE, OVEXON	NR_036564	CCT3	Salzman2013
	chr1:156278993-156304709	-	hsa_circ_0110920	25716	1541	frontal_cortex, temporal_lobe	ALT_DONOR, INTERNAL, ncRNA, OVCODE, OVEXON	NR_036564	CCT3	Rybak2015
	chr1:156452228-156470529	-	hsa_circ_0014743	18301	648	Hepg2, Sknshra	ANNOTATED, CDS, coding, OVCODE, OVERLAPTX, OVEXON, UTR5	NM_005920	MEF2D	Salzman2013
	chr1:156906607-156907288	-	hsa_circ_0014804	681	438	Bj	ANNOTATED, CDS, coding, INTERNAL, OVCODE, OVEXON	NM_198236	ARHGEF11	Salzman2013
	chr1:156911163-156927607	-	hsa_circ_0014806	16444	2012	Sknshra	ANNOTATED, CDS, coding, INTERNAL, OVCODE, OVERLAPTX, OVEXON	NM_198236	ARHGEF11	Salzman2013
	chr1:156911655-156950278	-	hsa_circ_0014807	38623	3229	Huvec	ANNOTATED, CDS, coding, INTERNAL, OVCODE, OVERLAPTX, OVEXON	NM_198236	ARHGEF11	Salzman2013
	chr1:156912481-156930252	-	hsa_circ_0014808	17771	2087	K562	ANNOTATED, CDS, coding, INTERNAL, OVCODE, OVERLAPTX, OVEXON	NM_198236	ARHGEF11	Salzman2013
	chr1:156912481-156939835	-	hsa_circ_0014809	27354	2624	H1hesc	ANNOTATED, CDS, coding, INTERNAL, OVCODE, OVERLAPTX, OVEXON	NM_198236	ARHGEF11	Salzman2013
	chr1:156912481-156954229	-	hsa_circ_0014810	41748	3202	K562	ANNOTATED, CDS, coding, INTERNAL, OVCODE, OVERLAPTX, OVEXON	NM_198236	ARHGEF11	Salzman2013
	chr1:156930209-156954229	-	hsa_circ_0014820	24020	1158	K562	ANNOTATED, CDS, coding, INTERNAL, OVCODE, OVEXON	NM_198236	ARHGEF11	Salzman2013
	chr1:156954130-156955965	-	hsa_circ_0014826	1835	191	A549	ANNOTATED, CDS, coding, INTERNAL, OVCODE, OVEXON	NM_198236	ARHGEF11	Salzman2013
	chr1:156954130-157015162	-	hsa_circ_0014827	61032	1263	K562	ANNOTATED, CDS, coding, OVCODE, OVERLAPTX, OVEXON, UTR5	NM_198236	ARHGEF11	Salzman2013
	chr1:159024610-159024945	+	hsa_circ_0014850	335	335	Nhek	ANNOTATED, CDS, coding, OVCODE, OVEXON, UTR3	NM_005531	IFI16	Salzman2013
	chr1:159032397-159033464	-	hsa_circ_0110954	1067	300	cerebellum	ALT_DONOR, CDS, coding, INTERNAL, OVCODE, OVEXON, UTR3	ENST00000368130.4	AIM2	Rybak2015
	chr1:159032397-159038491	-	hsa_circ_0110955	6094	854	diencephalon, occipital_lobe, frontal_cortex, parietal_lobe, temporal_lobe	ALT_DONOR, CDS, coding, INTERNAL, OVCODE, OVEXON, UTR3	ENST00000368130.4	AIM2	Rybak2015
	chr1:159032397-159043309	-	hsa_circ_0110956	10912	1136	diencephalon, cerebellum, occipital_lobe, frontal_cortex, parietal_lobe, temporal_lobe	ALT_DONOR, CDS, coding, INTERNAL, OVCODE, OVEXON, UTR3, UTR5	ENST00000368130.4	AIM2	Rybak2015
	chr1:159032397-159061461	-	hsa_circ_0110957	29064	16175	frontal_cortex, temporal_lobe	ALT_ACCEPTOR, ALT_DONOR, CDS, coding, OVCODE, OVEXON, upstream_start, UTR3, UTR5	ENST00000368130.4	AIM2	Rybak2015
	chr1:159887902-159888731	-	hsa_circ_0014853	829	829	Huvec, Hsmm, Bj, Ag04450, A549	ANNOTATED, CDS, coding, OVCODE, OVEXON, UTR3	NM_003564	TAGLN2	Salzman2013
	chr1:159887902-159889166	-	hsa_circ_0014854	1264	932	Huvec, Hmec, Sknshra	ANNOTATED, CDS, coding, OVCODE, OVEXON, UTR3	NM_003564	TAGLN2	Salzman2013
	chr1:159887902-159889625	-	hsa_circ_0014855	1723	1107	K562, Gm12878, A549, Sknshra	ANNOTATED, CDS, coding, OVCODE, OVEXON, UTR3	NM_003564	TAGLN2	Salzman2013
	chr1:159887902-159890327	-	hsa_circ_0014856	2425	1315	K562, Gm12878, Bj, Ag04450	ANNOTATED, CDS, coding, OVCODE, OVEXON, UTR3, UTR5	NM_003564	TAGLN2	Salzman2013
	chr1:159887902-159895284	-	hsa_circ_0014857	7382	1360	Nhek, K562, Hepg2, Gm12878, Bj, Ag04450	ANNOTATED, CDS, coding, OVCODE, OVEXON, UTR3, UTR5	NM_003564	TAGLN2	Salzman2013
	chr1:159888552-159890327	-	hsa_circ_0004617	1775	665	Hs68_RNase, Hs68_control	ALT_DONOR, CDS, coding, INTERNAL, OVCODE, OVEXON, UTR3, UTR5	NM_003564	TAGLN2	Jeck2013
	chr1:159889063-159895284	-	hsa_circ_0014858	6221	531	Helas3, Gm12878	ANNOTATED, CDS, coding, OVCODE, OVEXON, UTR5	NM_003564	TAGLN2	Salzman2013
	chr1:159890119-159895284	-	hsa_circ_0014859	5165	253	H1hesc	ANNOTATED, CDS, coding, OVCODE, OVEXON, UTR5	NM_003564	TAGLN2	Salzman2013
	position (genome browser link)	strand	circRNA ID	genomic length	spliced length	samples	annotation	best transcript	gene symbol	circRNA study
	chr1:1586822-1650894	-	hsa_circ_0000005	64072	49639	HEK293, cd_19, cd_34, neutr, SY5Y_exp2_D0, diencephalon, Sy5y_exp1_D4, cerebellum, Sy5y_exp1_D0, occipital_lobe, frontal_cortex, Sy5y_exp1_D2, parietal_lobe, SY5Y_exp2_D8, temporal_lobe, SY5Y_exp2_D4, EPC, WAS2, ada_scid, osteocytes, adipose, decidua, MSC_047, MSC	ALT_DONOR, CDS, coding, downstream_end, UTR3	NM_024011	CDK11A	Memczak2013, Rybak2015, Maass2017
	chr1:1669759-1670496	-	hsa_circ_0009317	737	264	K562, Gm12878, Ag04450	ANNOTATED, CDS, coding, INTERNAL, OVCODE, OVEXON	NM_182838	SLC35E2	Salzman2013
	chr1:1669759-1677438	-	hsa_circ_0009318	7679	1427	Gm12878	ANNOTATED, CDS, coding, OVCODE, OVEXON, UTR5	NM_001199787	SLC35E2	Salzman2013
	chr1:1735857-1811341	-	hsa_circ_0111187	75484	41189	temporal_lobe	ALT_ACCEPTOR, CDS, coding, INTERNAL, intronic, OVCODE, OVEXON, UTR5	NM_002074	GNB1	Rybak2015
	chr1:1735857-1822526	-	hsa_circ_0009354	86669	793	Nhek	ANNOTATED, CDS, coding, OVCODE, OVEXON, UTR5	NM_002074	GNB1	Salzman2013
	chr1:1747194-1811341	-	hsa_circ_0111235	64147	40962	diencephalon, occipital_lobe, temporal_lobe	ALT_ACCEPTOR, CDS, coding, INTERNAL, intronic, OVCODE, OVEXON, UTR5	NM_002074	GNB1	Rybak2015
	chr1:1756835-1811341	-	hsa_circ_0111249	54506	40816	diencephalon, frontal_cortex, parietal_lobe	ALT_ACCEPTOR, CDS, coding, INTERNAL, intronic, OVCODE, OVEXON, UTR5	NM_002074	GNB1	Rybak2015
	chr1:1770628-1811341	-	hsa_circ_0111302	40713	40713	occipital_lobe, frontal_cortex, parietal_lobe	ALT_ACCEPTOR, coding, INTERNAL, intronic, OVEXON, UTR5	NM_002074	GNB1	Rybak2015
	chr1:16450831-16464925	-	hsa_circ_0010120	14094	2986	Bj	ANNOTATED, CDS, coding, OVCODE, OVEXON, UTR3	NM_004431	EPHA2	Salzman2013
	chr1:16474872-16477458	-	hsa_circ_0010132	2586	738	Nhek	ANNOTATED, CDS, coding, INTERNAL, OVCODE, OVEXON	NM_004431	EPHA2	Salzman2013
	chr1:16578782-16580226	-	hsa_circ_0010141	1444	271	Huvec	ANNOTATED, CDS, coding, INTERNAL, OVCODE, OVEXON	NM_018994	FBXO42	Salzman2013
	chr1:19200956-19205867	-	hsa_circ_0010231	4911	713	Bj	ANNOTATED, CDS, coding, INTERNAL, OVCODE, OVEXON	NM_003748	ALDH4A1	Salzman2013
	chr1:19407842-19465714	-	hsa_circ_0010245	57872	6640	K562	ANNOTATED, CDS, coding, INTERNAL, OVCODE, OVERLAPTX, OVEXON	NM_020765	UBR4	Salzman2013
	chr1:19407842-19513151	-	hsa_circ_0010246	105309	13601	A549	ANNOTATED, CDS, coding, INTERNAL, OVCODE, OVERLAPTX, OVEXON	NM_020765	UBR4	Salzman2013
	chr1:19410997-19415471	-	hsa_circ_0010247	4474	797	Helas3	ANNOTATED, CDS, coding, INTERNAL, OVCODE, OVERLAPTX, OVEXON	NM_020765	UBR4	Salzman2013
	chr1:19410997-19423144	-	hsa_circ_0010248	12147	1618	Bj	ANNOTATED, CDS, coding, INTERNAL, OVCODE, OVERLAPTX, OVEXON	NM_020765	UBR4	Salzman2013
	chr1:19410997-19431683	-	hsa_circ_0010249	20686	2505	K562	ANNOTATED, CDS, coding, INTERNAL, OVCODE, OVERLAPTX, OVEXON	NM_020765	UBR4	Salzman2013
	chr1:19410997-19491843	-	hsa_circ_0010250	80846	10797	K562	ANNOTATED, CDS, coding, INTERNAL, OVCODE, OVERLAPTX, OVEXON	NM_020765	UBR4	Salzman2013
	chr1:19410997-19500941	-	hsa_circ_0010251	89944	12155	A549	ANNOTATED, CDS, coding, INTERNAL, OVCODE, OVERLAPTX, OVEXON	NM_020765	UBR4	Salzman2013
	chr1:19410997-19520051	-	hsa_circ_0010252	109054	13990	Gm12878	ANNOTATED, CDS, coding, INTERNAL, OVCODE, OVERLAPTX, OVEXON	NM_020765	UBR4	Salzman2013
	chr1:19410997-19525174	-	hsa_circ_0010253	114177	14500	Ag04450	ANNOTATED, CDS, coding, INTERNAL, OVCODE, OVERLAPTX, OVEXON	NM_020765	UBR4	Salzman2013
	chr1:19412638-19472427	-	hsa_circ_0010254	59789	7009	Huvec	ANNOTATED, CDS, coding, INTERNAL, OVCODE, OVERLAPTX, OVEXON	NM_020765	UBR4	Salzman2013
	chr1:19412638-19480433	-	hsa_circ_0010255	67795	8355	Bj	ANNOTATED, CDS, coding, INTERNAL, OVCODE, OVERLAPTX, OVEXON	NM_020765	UBR4	Salzman2013
	chr1:19413172-19472427	-	hsa_circ_0010256	59255	6883	Huvec	ANNOTATED, CDS, coding, INTERNAL, OVCODE, OVERLAPTX, OVEXON	NM_020765	UBR4	Salzman2013
	chr1:19414309-19443908	-	hsa_circ_0010257	29599	3915	Hepg2	ANNOTATED, CDS, coding, INTERNAL, OVCODE, OVERLAPTX, OVEXON	NM_020765	UBR4	Salzman2013
	chr1:19414309-19468271	-	hsa_circ_0010258	53962	6365	H1hesc	ANNOTATED, CDS, coding, INTERNAL, OVCODE, OVERLAPTX, OVEXON	NM_020765	UBR4	Salzman2013
	chr1:19414309-19472427	-	hsa_circ_0010259	58118	6740	Hsmm	ANNOTATED, CDS, coding, INTERNAL, OVCODE, OVERLAPTX, OVEXON	NM_020765	UBR4	Salzman2013
	chr1:19775327-19775824	-	hsa_circ_0010406	497	497	Nhek	ALT_ACCEPTOR, ALT_DONOR, INTERNAL, intronic, ncRNA	NR_038125	CAPZB	Salzman2013
	chr1:19785158-19800086	+	hsa_circ_0111651	14928	14928	Sy5y_exp1_D4	ANTISENSE, INTERNAL, intronic, ncRNA	NR_038125	CAPZB	Rybak2015
	chr1:20808883-20812728	-	hsa_circ_0010420	3845	2351	Nhek, Hepg2, Bj, A549, Sknshra	ANNOTATED, CDS, coding, OVCODE, OVERLAPTX, OVEXON, UTR3, UTR5	NM_018584	CAMK2N1	Salzman2013
	chr1:20825940-20827912	-	hsa_circ_0010421	1972	1972	Ag04450	ANNOTATED, CDS, coding, OVCODE, OVERLAPTX, OVEXON, UTR3	NM_024544	MUL1	Salzman2013
	chr1:20825940-20834674	-	hsa_circ_0010422	8734	2458	Nhek, K562, Hsmm, Hepg2, H1hesc, Gm12878, Ag04450, Sknshra	ANNOTATED, CDS, coding, OVCODE, OVERLAPTX, OVEXON, UTR3, UTR5	NM_024544	MUL1	Salzman2013
	chr1:20964334-20966485	+	hsa_circ_0111798	2151	389	frontal_cortex	ANNOTATED, CDS, coding, INTERNAL, OVCODE, OVEXON	NM_032409	PINK1	Rybak2015
	chr1:20964379-20972206	-	hsa_circ_0111799	7827	5361	diencephalon	ALT_ACCEPTOR, ALT_DONOR, downstream_end, intronic, ncRNA, OVCODE, OVERLAPTX, OVEXON	ENST00000451424.1	PINK1-AS	Rybak2015
	chr1:20966384-20971165	+	hsa_circ_0010423	4781	284	Hepg2	ANNOTATED, CDS, coding, INTERNAL, OVCODE, OVERLAPTX, OVEXON	NM_032409	PINK1	Salzman2013
	chr1:20972052-20972473	+	hsa_circ_0111800	421	421	diencephalon, cerebellum, occipital_lobe, frontal_cortex	ALT_DONOR, INTERNAL, intronic, ncRNA, OVCODE, OVERLAPTX, OVEXON	ENST00000492302.1	PINK1	Rybak2015
	chr1:20979113-20981200	-	hsa_circ_0010424	2087	619	Sknshra	ANNOTATED, CDS, coding, INTERNAL, OVCODE, OVEXON	NM_005216	DDOST	Salzman2013
	chr1:20979178-20979464	-	hsa_circ_0111801	286	163	Sy5y_exp1_D4	ALT_DONOR, CDS, coding, INTERNAL, OVCODE, OVEXON	NM_005216	DDOST	Rybak2015
	chr1:20979343-20982272	-	hsa_circ_0010425	2929	711	Helas3	ANNOTATED, CDS, coding, INTERNAL, OVCODE, OVEXON	NM_005216	DDOST	Salzman2013
	chr1:20980119-20981200	-	hsa_circ_0010426	1081	391	Sknshra	ANNOTATED, CDS, coding, INTERNAL, OVCODE, OVEXON	NM_005216	DDOST	Salzman2013
	chr1:20980715-20982680	-	hsa_circ_0010427	1965	529	H1hesc	ANNOTATED, CDS, coding, INTERNAL, OVCODE, OVEXON	NM_005216	DDOST	Salzman2013
	chr1:20981932-20982272	-	hsa_circ_0010428	340	199	A549	ANNOTATED, CDS, coding, INTERNAL, OVCODE, OVEXON	NM_005216	DDOST	Salzman2013
	chr1:21009145-21031392	-	hsa_circ_0010429	22247	1793	Nhek	ANNOTATED, CDS, coding, INTERNAL, OVCODE, OVEXON	NM_020816	KIF17	Salzman2013
	chr1:21024871-21031392	-	hsa_circ_0010430	6521	563	Nhek, H1hesc, Sknshra, diencephalon, occipital_lobe, frontal_cortex, parietal_lobe, temporal_lobe	ANNOTATED, CDS, coding, INTERNAL, OVCODE, OVEXON	NM_020816	KIF17	Salzman2013, Rybak2015
	chr1:21024871-21036321	-	hsa_circ_0010431	11450	753	Nhek, H1hesc, Bj, A549	ANNOTATED, CDS, coding, INTERNAL, OVCODE, OVEXON	NM_020816	KIF17	Salzman2013
	chr1:21039946-21040048	-	hsa_circ_0010432	102	102	H1hesc	ANNOTATED, CDS, coding, INTERNAL, OVCODE, OVEXON	NM_020816	KIF17	Salzman2013
	chr1:21039946-21042132	-	hsa_circ_0010433	2186	249	Nhek, Ag04450, A549, diencephalon, parietal_lobe	ANNOTATED, CDS, coding, INTERNAL, OVCODE, OVEXON	NM_020816	KIF17	Salzman2013, Rybak2015
	chr1:21046224-21048488	-	hsa_circ_0010434	2264	2264	Hepg2	ANNOTATED, CDS, coding, OVCODE, OVEXON, UTR3	NM_001103161	SH2D5	Salzman2013
	chr1:21046224-21049408	-	hsa_circ_0010435	3184	2424	Nhek	ANNOTATED, CDS, coding, OVCODE, OVEXON, UTR3	NM_001103161	SH2D5	Salzman2013
	chr1:21046224-21052559	-	hsa_circ_0010436	6335	3089	Nhek	ANNOTATED, CDS, coding, OVCODE, OVEXON, UTR3	NM_001103161	SH2D5	Salzman2013
	chr1:21046224-21059330	-	hsa_circ_0010437	13106	4031	Hepg2	ALT_ACCEPTOR, CDS, coding, OVCODE, OVEXON, upstream_start, UTR3, UTR5	NM_001103161	SH2D5	Salzman2013
	chr1:21050888-21051128	-	hsa_circ_0010438	240	240	H1hesc	ANNOTATED, CDS, coding, INTERNAL, OVCODE, OVEXON	NM_001103161	SH2D5	Salzman2013
	chr1:21064794-21107033	-	hsa_circ_0111810	42239	8257	occipital_lobe, frontal_cortex	ALT_DONOR, CDS, coding, downstream_end, OVCODE, OVERLAPTX, OVEXON, UTR3, UTR5	ENST00000312239.5	HP1BP3	Rybak2015
	chr1:21071236-21076375	-	hsa_circ_0007296	5139	734	Hs68_RNase, Hs68_control	ALT_DONOR, CDS, coding, INTERNAL, OVCODE, OVEXON, UTR3	NM_016287	HP1BP3	Jeck2013
	chr1:21071236-21100103	-	hsa_circ_0111811	28867	1365	occipital_lobe, frontal_cortex	ALT_DONOR, CDS, coding, INTERNAL, OVCODE, OVEXON, UTR3	ENST00000312239.5	HP1BP3	Rybak2015
	chr1:21071236-21103243	-	hsa_circ_0111812	32007	1519	diencephalon, occipital_lobe, frontal_cortex, parietal_lobe, temporal_lobe	ALT_DONOR, CDS, coding, INTERNAL, OVCODE, OVEXON, UTR3	ENST00000312239.5	HP1BP3	Rybak2015
	chr1:21071236-21106404	-	hsa_circ_0111813	35168	1619	diencephalon, occipital_lobe	ALT_DONOR, CDS, coding, INTERNAL, OVCODE, OVEXON, UTR3	ENST00000312239.5	HP1BP3	Rybak2015
	chr1:21071236-21107033	-	hsa_circ_0111814	35797	1815	diencephalon, cerebellum, Sy5y_exp1_D0, occipital_lobe, frontal_cortex, parietal_lobe, temporal_lobe	ALT_DONOR, CDS, coding, INTERNAL, OVCODE, OVEXON, UTR3, UTR5	ENST00000312239.5	HP1BP3	Rybak2015
	chr1:21074036-21076375	-	hsa_circ_0006927	2339	272	Hs68_RNase, Hs68_control, frontal_cortex, parietal_lobe	ANNOTATED, CDS, coding, INTERNAL, OVCODE, OVEXON	NM_016287	HP1BP3	Jeck2013, Rybak2015
	chr1:21074036-21100103	-	hsa_circ_0010439	26067	903	K562, Ag04450, diencephalon, cerebellum, occipital_lobe, frontal_cortex, parietal_lobe	ANNOTATED, CDS, coding, INTERNAL, OVCODE, OVEXON	NM_016287	HP1BP3	Salzman2013, Rybak2015
	chr1:21074036-21103243	-	hsa_circ_0111815	29207	1057	diencephalon	ANNOTATED, CDS, coding, INTERNAL, OVCODE, OVEXON	ENST00000312239.5	HP1BP3	Rybak2015
	chr1:21076215-21076375	-	hsa_circ_0010440	160	160	K562, Ag04450, A549, diencephalon, occipital_lobe, frontal_cortex, parietal_lobe	ANNOTATED, CDS, coding, INTERNAL, OVCODE, OVEXON	NM_016287	HP1BP3	Salzman2013, Rybak2015
	chr1:21076215-21076468	-	hsa_circ_0008765	253	253	Hs68_RNase, Hs68_control, diencephalon, occipital_lobe, frontal_cortex, parietal_lobe, temporal_lobe	ALT_ACCEPTOR, CDS, coding, INTERNAL, intronic, OVCODE, OVEXON	NM_016287	HP1BP3	Jeck2013, Rybak2015
	chr1:21076215-21100103	-	hsa_circ_0000023	23888	791	cd_19, Hs68_RNase, Hs68_control, K562, Hepg2, Ag04450, diencephalon, Sy5y_exp1_D4, cerebellum, Sy5y_exp1_D0, occipital_lobe, frontal_cortex, Sy5y_exp1_D2, parietal_lobe, temporal_lobe, platelets	ANNOTATED, CDS, coding, INTERNAL, OVCODE, OVEXON	NM_016287	HP1BP3	Memczak2013, Jeck2013, Salzman2013, Rybak2015, Maass2017
	chr1:21076259-21100103	-	hsa_circ_0111816	23844	747	temporal_lobe	ALT_DONOR, CDS, coding, INTERNAL, OVCODE, OVEXON	ENST00000312239.5	HP1BP3	Rybak2015
	chr1:21080550-21081897	-	hsa_circ_0010441	1347	1347	Hepg2, Gm12878	ALT_ACCEPTOR, ALT_DONOR, coding, INTERNAL, intronic	NM_016287	HP1BP3	Salzman2013
	chr1:21080550-21094157	-	hsa_circ_0010442	13607	3435	Bj	ALT_DONOR, CDS, coding, INTERNAL, intronic, OVCODE, OVEXON	NM_016287	HP1BP3	Salzman2013
	chr1:21080550-21107033	-	hsa_circ_0010443	26483	4189	Hepg2	ALT_DONOR, CDS, coding, INTERNAL, intronic, OVCODE, OVEXON, UTR5	NM_016287	HP1BP3	Salzman2013
	chr1:21083658-21094157	-	hsa_circ_0111817	10499	327	diencephalon, temporal_lobe	ANNOTATED, CDS, coding, INTERNAL, OVCODE, OVEXON	ENST00000375003.2	HP1BP3	Rybak2015
	chr1:21083658-21097566	-	hsa_circ_0005553	13908	471	Hs68_RNase, Hs68_control	ANNOTATED, CDS, coding, INTERNAL, OVCODE, OVEXON	NM_016287	HP1BP3	Jeck2013
	chr1:21083658-21100103	-	hsa_circ_0000024	16445	631	cd_19, neutr, Hs68_RNase, Hs68_control, Gm12878, Ag04450, diencephalon, Sy5y_exp1_D4, cerebellum, Sy5y_exp1_D0, occipital_lobe, frontal_cortex, Sy5y_exp1_D2, parietal_lobe, SY5Y_exp2_D8, temporal_lobe, SY5Y_exp2_D4, platelets	ANNOTATED, CDS, coding, INTERNAL, OVCODE, OVEXON	NM_016287	HP1BP3	Memczak2013, Jeck2013, Salzman2013, Rybak2015, Maass2017
	chr1:21083658-21103243	-	hsa_circ_0004493	19585	785	Hs68_RNase, Hs68_control, diencephalon, Sy5y_exp1_D4, cerebellum, occipital_lobe, frontal_cortex, parietal_lobe, temporal_lobe	ANNOTATED, CDS, coding, INTERNAL, OVCODE, OVEXON	NM_016287	HP1BP3	Jeck2013, Rybak2015
	chr1:21083658-21103289	-	hsa_circ_0111818	19631	3817	diencephalon, cerebellum, occipital_lobe, frontal_cortex	ALT_ACCEPTOR, CDS, coding, OVCODE, OVEXON, upstream_start, UTR5	ENST00000375003.2	HP1BP3	Rybak2015
	chr1:21083658-21106404	-	hsa_circ_0010444	22746	885	Nhek, K562, Helas3, Bj, Ag04450, Sknshra, diencephalon, cerebellum, occipital_lobe, frontal_cortex, temporal_lobe	ANNOTATED, CDS, coding, INTERNAL, OVCODE, OVEXON	NM_016287	HP1BP3	Salzman2013, Rybak2015
	chr1:21083658-21107033	-	hsa_circ_0002437	23375	1081	Hs68_RNase, Hs68_control, K562, Huvec, H1hesc, Gm12878, Bj, Ag04450, A549, diencephalon, cerebellum, occipital_lobe, frontal_cortex, parietal_lobe, temporal_lobe	ANNOTATED, CDS, coding, INTERNAL, OVCODE, OVEXON, UTR5	NM_016287	HP1BP3	Jeck2013, Salzman2013, Rybak2015
	chr1:21091869-21094157	-	hsa_circ_0111819	2288	236	parietal_lobe, temporal_lobe	ANNOTATED, CDS, coding, INTERNAL, OVCODE, OVEXON	ENST00000375003.2	HP1BP3	Rybak2015
	chr1:21091869-21100103	-	hsa_circ_0002238	8234	540	Hs68_RNase, Hs68_control, K562, Hepg2, diencephalon, Sy5y_exp1_D4, cerebellum, occipital_lobe, frontal_cortex, parietal_lobe, temporal_lobe	ANNOTATED, CDS, coding, INTERNAL, OVCODE, OVEXON	NM_016287	HP1BP3	Jeck2013, Salzman2013, Rybak2015
	chr1:21091869-21103243	-	hsa_circ_0111820	11374	694	diencephalon, cerebellum, occipital_lobe, frontal_cortex, Sy5y_exp1_D2, parietal_lobe, temporal_lobe, SY5Y_exp2_D4	ANNOTATED, CDS, coding, INTERNAL, OVCODE, OVEXON	ENST00000312239.5	HP1BP3	Rybak2015
	chr1:21091869-21103289	-	hsa_circ_0111821	11420	3726	frontal_cortex	ALT_ACCEPTOR, CDS, coding, OVCODE, OVEXON, upstream_start, UTR5	ENST00000375003.2	HP1BP3	Rybak2015
	chr1:21091869-21106404	-	hsa_circ_0111822	14535	794	diencephalon, cerebellum, occipital_lobe	ANNOTATED, CDS, coding, INTERNAL, OVCODE, OVEXON	ENST00000312239.5	HP1BP3	Rybak2015
	chr1:21091869-21107033	-	hsa_circ_0010445	15164	990	K562, Bj, diencephalon	ANNOTATED, CDS, coding, INTERNAL, OVCODE, OVEXON, UTR5	NM_016287	HP1BP3	Salzman2013, Rybak2015
	chr1:21091869-21113799	-	hsa_circ_0010446	21930	1648	K562	ALT_ACCEPTOR, CDS, coding, OVCODE, OVEXON, upstream_start, UTR5	NM_016287	HP1BP3	Salzman2013
	chr1:21094076-21100103	-	hsa_circ_0111823	6027	385	frontal_cortex, parietal_lobe	ANNOTATED, CDS, coding, INTERNAL, OVCODE, OVEXON	ENST00000312239.5	HP1BP3	Rybak2015
	chr1:21094076-21103243	-	hsa_circ_0111824	9167	539	diencephalon, occipital_lobe, frontal_cortex	ANNOTATED, CDS, coding, INTERNAL, OVCODE, OVEXON	ENST00000312239.5	HP1BP3	Rybak2015
	chr1:21094076-21107033	-	hsa_circ_0111825	12957	835	occipital_lobe, frontal_cortex	ANNOTATED, CDS, coding, INTERNAL, OVCODE, OVEXON, UTR5	ENST00000312239.5	HP1BP3	Rybak2015
	chr1:21097422-21100009	-	hsa_circ_0111826	2587	210	occipital_lobe	ALT_ACCEPTOR, CDS, coding, INTERNAL, OVCODE, OVEXON, UTR5	ENST00000375003.2	HP1BP3	Rybak2015
	chr1:21097422-21100103	-	hsa_circ_0005782	2681	304	Hs68_RNase, Hs68_control, Nhek, K562, Gm12878, Ag04450, Sknshra, diencephalon, cerebellum, Sy5y_exp1_D0, occipital_lobe, frontal_cortex, parietal_lobe, SY5Y_exp2_D8, temporal_lobe, adipose, vena_cava, platelets	ANNOTATED, CDS, coding, INTERNAL, OVCODE, OVEXON	NM_016287	HP1BP3	Jeck2013, Salzman2013, Rybak2015, Maass2017
	chr1:21097422-21101447	-	hsa_circ_0010447	4025	1648	K562, Mcf7	ALT_ACCEPTOR, CDS, coding, INTERNAL, intronic, OVCODE, OVEXON	NM_016287	HP1BP3	Salzman2013
	chr1:21097422-21103243	-	hsa_circ_0111827	5821	458	occipital_lobe, frontal_cortex	ANNOTATED, CDS, coding, INTERNAL, OVCODE, OVEXON	ENST00000312239.5	HP1BP3	Rybak2015
	chr1:21097422-21107033	-	hsa_circ_0111828	9611	754	diencephalon, occipital_lobe, frontal_cortex, parietal_lobe	ANNOTATED, CDS, coding, INTERNAL, OVCODE, OVEXON, UTR5	ENST00000312239.5	HP1BP3	Rybak2015
	chr1:21099943-21106401	-	hsa_circ_0010448	6458	411	Gm12878	ALT_ACCEPTOR, CDS, coding, INTERNAL, OVCODE, OVEXON	NM_016287	HP1BP3	Salzman2013
	chr1:21102147-21107033	-	hsa_circ_0010449	4886	1392	K562	ALT_DONOR, CDS, coding, INTERNAL, intronic, OVCODE, OVEXON, UTR5	NM_016287	HP1BP3	Salzman2013
	chr1:21102216-21102498	-	hsa_circ_0111829	282	282	cerebellum, frontal_cortex	ALT_DONOR, CDS, coding, INTERNAL, OVCODE, OVEXON, UTR3	ENST00000375000.1	HP1BP3	Rybak2015
	chr1:160206924-160231148	-	hsa_circ_0014879	24224	1059	Hepg2, H1hesc, Ag04450	ANNOTATED, INTERNAL, ncRNA, OVCODE, OVERLAPTX, OVEXON	NR_028103	DCAF8	Salzman2013
	chr1:160258376-160305112	-	hsa_circ_0014882	46736	5044	K562	ANNOTATED, CDS, coding, OVCODE, OVERLAPTX, OVEXON, UTR3	NM_001098398	COPA	Salzman2013
	chr1:160260281-160281808	-	hsa_circ_0014883	21527	2717	Huvec	ANNOTATED, CDS, coding, INTERNAL, OVCODE, OVERLAPTX, OVEXON	NM_001098398	COPA	Salzman2013
	chr1:160262955-160313354	-	hsa_circ_0014890	50399	3244	Ag04450	ANNOTATED, CDS, coding, OVCODE, OVERLAPTX, OVEXON, UTR5	NM_001098398	COPA	Salzman2013
	chr1:160264273-160305112	-	hsa_circ_0014891	40839	2475	Hepg2	ANNOTATED, CDS, coding, INTERNAL, OVCODE, OVERLAPTX, OVEXON	NM_001098398	COPA	Salzman2013
	chr1:160265525-160281808	-	hsa_circ_0014895	16283	1578	Nhek, K562, Huvec, A549, Sknshra	ANNOTATED, CDS, coding, INTERNAL, OVCODE, OVEXON	NM_001098398	COPA	Salzman2013
	chr1:160265850-160281808	-	hsa_circ_0014897	15958	1454	K562, Huvec	ANNOTATED, CDS, coding, INTERNAL, OVCODE, OVEXON	NM_001098398	COPA	Salzman2013
	chr1:160267345-160302347	-	hsa_circ_0014898	35002	1808	H1hesc	ANNOTATED, CDS, coding, INTERNAL, OVCODE, OVERLAPTX, OVEXON	NM_001098398	COPA	Salzman2013
	chr1:160268634-160302347	-	hsa_circ_0110968	33713	1618	occipital_lobe, frontal_cortex, temporal_lobe	ANNOTATED, CDS, coding, INTERNAL, OVCODE, OVERLAPTX, OVEXON	NM_001098398	COPA	Rybak2015
	chr1:160268634-160309772	-	hsa_circ_0014900	41138	1850	Ag04450	ANNOTATED, CDS, coding, INTERNAL, OVCODE, OVERLAPTX, OVEXON	NM_001098398	COPA	Salzman2013
	chr1:160275222-160281808	-	hsa_circ_0014903	6586	769	H1hesc	ANNOTATED, CDS, coding, INTERNAL, OVCODE, OVEXON	NM_001098398	COPA	Salzman2013
	chr1:160275222-160295442	-	hsa_circ_0014906	20220	1198	Sknshra	ANNOTATED, CDS, coding, INTERNAL, OVCODE, OVERLAPTX, OVEXON	NM_001098398	COPA	Salzman2013
	chr1:160275222-160302347	-	hsa_circ_0014907	27125	1308	Gm12878	ANNOTATED, CDS, coding, INTERNAL, OVCODE, OVERLAPTX, OVEXON	NM_001098398	COPA	Salzman2013
	chr1:160275222-160305112	-	hsa_circ_0014908	29890	1466	Ag04450	ANNOTATED, CDS, coding, INTERNAL, OVCODE, OVERLAPTX, OVEXON	NM_001098398	COPA	Salzman2013
	chr1:160276143-160302347	-	hsa_circ_0014909	26204	1056	K562, H1hesc	ANNOTATED, CDS, coding, INTERNAL, OVCODE, OVERLAPTX, OVEXON	NM_001098398	COPA	Salzman2013
	chr1:160276952-160302347	-	hsa_circ_0014912	25395	916	A549	ANNOTATED, CDS, coding, INTERNAL, OVCODE, OVERLAPTX, OVEXON	NM_001098398	COPA	Salzman2013
	chr1:160276952-160305112	-	hsa_circ_0014913	28160	1074	Hepg2, Sknshra	ANNOTATED, CDS, coding, INTERNAL, OVCODE, OVERLAPTX, OVEXON	NM_001098398	COPA	Salzman2013
	chr1:160279981-160281808	-	hsa_circ_0014916	1827	218	Huvec	ANNOTATED, CDS, coding, INTERNAL, OVCODE, OVEXON	NM_001098398	COPA	Salzman2013
	chr1:160279981-160295442	-	hsa_circ_0014918	15461	647	Nhek, Huvec	ANNOTATED, CDS, coding, INTERNAL, OVCODE, OVERLAPTX, OVEXON	NM_001098398	COPA	Salzman2013
	chr1:160279981-160303469	-	hsa_circ_0014919	23488	834	Gm12878, Bj	ANNOTATED, CDS, coding, INTERNAL, OVCODE, OVERLAPTX, OVEXON	NM_001098398	COPA	Salzman2013
	chr1:160279981-160310084	-	hsa_circ_0014920	30103	1103	Nhek, Huvec, Ag04450, A549	ANNOTATED, CDS, coding, INTERNAL, OVCODE, OVERLAPTX, OVEXON	NM_001098398	COPA	Salzman2013
	chr1:160279981-160313354	-	hsa_circ_0014921	33373	1537	Nhek	ANNOTATED, CDS, coding, OVCODE, OVERLAPTX, OVEXON, UTR5	NM_001098398	COPA	Salzman2013
	chr1:160281657-160281808	-	hsa_circ_0014922	151	151	K562	ANNOTATED, CDS, coding, INTERNAL, OVCODE, OVEXON	NM_001098398	COPA	Salzman2013
	chr1:160281657-160282957	-	hsa_circ_0014923	1300	234	K562, Hsmm, Hepg2, Helas3, Bj, Ag04450, A549, Sknshra, diencephalon, cerebellum, frontal_cortex, parietal_lobe, temporal_lobe, WAS2	ANNOTATED, CDS, coding, INTERNAL, OVCODE, OVEXON	NM_001098398	COPA	Salzman2013, Rybak2015, Maass2017
	chr1:160281657-160283915	-	hsa_circ_0014924	2258	370	Hepg2, Bj, A549	ANNOTATED, CDS, coding, INTERNAL, OVCODE, OVEXON	NM_001098398	COPA	Salzman2013
	chr1:160281657-160293320	-	hsa_circ_0014925	11663	470	Helas3, A549	ANNOTATED, CDS, coding, INTERNAL, OVCODE, OVERLAPTX, OVEXON	NM_001098398	COPA	Salzman2013
	chr1:160281657-160302347	-	hsa_circ_0014926	20690	690	K562, Gm12878, Bj, Ag04450, Sknshra, diencephalon, cerebellum, frontal_cortex	ANNOTATED, CDS, coding, INTERNAL, OVCODE, OVERLAPTX, OVEXON	NM_001098398	COPA	Salzman2013, Rybak2015
	chr1:160281657-160309772	-	hsa_circ_0014927	28115	922	Hepg2, Helas3	ANNOTATED, CDS, coding, INTERNAL, OVCODE, OVERLAPTX, OVEXON	NM_001098398	COPA	Salzman2013
	chr1:160281657-160313354	-	hsa_circ_0014928	31697	1470	A549	ANNOTATED, CDS, coding, OVCODE, OVERLAPTX, OVEXON, UTR5	NM_001098398	COPA	Salzman2013
	chr1:160282874-160309772	-	hsa_circ_0014929	26898	771	Nhek	ANNOTATED, CDS, coding, INTERNAL, OVCODE, OVERLAPTX, OVEXON	NM_001098398	COPA	Salzman2013
	chr1:160283779-160295442	-	hsa_circ_0014930	11663	346	Bj	ANNOTATED, CDS, coding, INTERNAL, OVCODE, OVERLAPTX, OVEXON	NM_001098398	COPA	Salzman2013
	chr1:160283779-160305112	-	hsa_circ_0110970	21333	614	occipital_lobe, frontal_cortex	ANNOTATED, CDS, coding, INTERNAL, OVCODE, OVERLAPTX, OVEXON	NM_001098398	COPA	Rybak2015
	chr1:160293220-160302347	-	hsa_circ_0008661	9127	320	Hs68_RNase, Hs68_control, Nhek, K562, Hepg2, Helas3, H1hesc, Gm12878, Bj, Ag04450, A549, Sknshra, diencephalon, cerebellum, occipital_lobe, frontal_cortex, parietal_lobe, temporal_lobe, ada_scid, adipose, vena_cava, platelets	ANNOTATED, CDS, coding, INTERNAL, OVCODE, OVEXON	NM_001098398	COPA	Jeck2013, Salzman2013, Rybak2015, Maass2017
	chr1:160293220-160305112	-	hsa_circ_0014932	11892	478	Ag04450	ANNOTATED, CDS, coding, INTERNAL, OVCODE, OVEXON	NM_001098398	COPA	Salzman2013
	chr1:160295332-160305112	-	hsa_circ_0110971	9780	378	frontal_cortex	ANNOTATED, CDS, coding, INTERNAL, OVCODE, OVEXON	NM_001098398	COPA	Rybak2015
	chr1:160302237-160302347	-	hsa_circ_0014933	110	110	Ag04450	ANNOTATED, CDS, coding, INTERNAL, OVCODE, OVEXON	NM_001098398	COPA	Salzman2013
	chr1:160302237-160305112	-	hsa_circ_0014934	2875	268	K562	ANNOTATED, CDS, coding, INTERNAL, OVCODE, OVEXON	NM_001098398	COPA	Salzman2013
	chr1:160303392-160305112	-	hsa_circ_0014935	1720	158	K562, Hepg2, Bj, Ag04450	ANNOTATED, CDS, coding, INTERNAL, OVCODE, OVEXON	NM_001098398	COPA	Salzman2013
	chr1:160309698-160310084	-	hsa_circ_0110972	386	188	frontal_cortex	ANNOTATED, CDS, coding, INTERNAL, OVCODE, OVEXON	NM_001098398	COPA	Rybak2015
	chr1:160314265-160325547	+	hsa_circ_0014936	11282	1616	Helas3	ALT_ACCEPTOR, CDS, coding, INTERNAL, intronic, OVCODE, OVEXON	NM_015331	NCSTN	Salzman2013
	chr1:160314511-160324080	+	hsa_circ_0014937	9569	1267	Helas3, H1hesc, Gm12878, Bj, Sknshra	ANNOTATED, CDS, coding, INTERNAL, OVCODE, OVEXON	NM_015331	NCSTN	Salzman2013
	chr1:160318788-160319460	+	hsa_circ_0110973	672	246	frontal_cortex	ANNOTATED, CDS, coding, INTERNAL, OVCODE, OVEXON	ENST00000368063.1	NCSTN	Rybak2015
	chr1:160318788-160320040	+	hsa_circ_0014938	1252	392	K562	ANNOTATED, CDS, coding, INTERNAL, OVCODE, OVEXON	NM_015331	NCSTN	Salzman2013
	chr1:160319338-160319460	+	hsa_circ_0014939	122	122	Helas3	ANNOTATED, CDS, coding, INTERNAL, OVCODE, OVEXON	NM_015331	NCSTN	Salzman2013
	chr1:160319338-160321996	+	hsa_circ_0014940	2658	682	Hmec	ANNOTATED, CDS, coding, INTERNAL, OVCODE, OVEXON	NM_015331	NCSTN	Salzman2013
	chr1:160319894-160321996	+	hsa_circ_0014941	2102	560	Sknshra	ANNOTATED, CDS, coding, INTERNAL, OVCODE, OVEXON	NM_015331	NCSTN	Salzman2013
	chr1:160321011-160321595	+	hsa_circ_0014942	584	261	Helas3	ANNOTATED, CDS, coding, INTERNAL, OVCODE, OVEXON	NM_015331	NCSTN	Salzman2013
	chr1:160321029-160321563	-	hsa_circ_0110974	534	534	parietal_lobe	ANTISENSE, CDS, coding, INTERNAL, OVCODE, OVEXON	ENST00000368063.1	NCSTN	Rybak2015
	chr1:160322676-160324080	+	hsa_circ_0014943	1404	356	Helas3, Bj	ANNOTATED, CDS, coding, INTERNAL, OVCODE, OVEXON	NM_015331	NCSTN	Salzman2013
	chr1:160322949-160324080	+	hsa_circ_0014944	1131	251	Nhek	ANNOTATED, CDS, coding, INTERNAL, OVCODE, OVEXON	NM_015331	NCSTN	Salzman2013
	chr1:160322949-160325547	+	hsa_circ_0014945	2598	354	Hepg2	ANNOTATED, CDS, coding, INTERNAL, OVCODE, OVEXON	NM_015331	NCSTN	Salzman2013
	chr1:160323907-160328742	+	hsa_circ_0014946	4835	1632	Gm12878	ANNOTATED, CDS, coding, OVCODE, OVEXON, UTR3	NM_015331	NCSTN	Salzman2013
	chr1:160325652-160328742	+	hsa_circ_0014947	3090	1356	K562	ANNOTATED, CDS, coding, OVCODE, OVEXON, UTR3	NM_015331	NCSTN	Salzman2013
	chr1:160326049-160328742	+	hsa_circ_0014948	2693	1260	Helas3	ANNOTATED, CDS, coding, OVCODE, OVEXON, UTR3	NM_015331	NCSTN	Salzman2013
	chr1:161159537-161163178	-	hsa_circ_0014984	3641	2169	H1hesc	ANNOTATED, CDS, coding, OVCODE, OVEXON, UTR3	NM_005099	ADAMTS4	Salzman2013
	chr1:161748033-161789608	+	hsa_circ_0015016	41575	1013	Gm12878	ANNOTATED, CDS, coding, INTERNAL, OVCODE, OVEXON	NM_007348	ATF6	Salzman2013
	chr1:161748033-161823113	+	hsa_circ_0015017	75080	1451	K562	ANNOTATED, CDS, coding, INTERNAL, OVCODE, OVEXON	NM_007348	ATF6	Salzman2013
	chr1:161748033-161830067	+	hsa_circ_0015018	82034	1522	Helas3	ANNOTATED, CDS, coding, INTERNAL, OVCODE, OVEXON	NM_007348	ATF6	Salzman2013
	chr1:161748033-161833102	+	hsa_circ_0110989	85069	1637	frontal_cortex, temporal_lobe	ANNOTATED, CDS, coding, INTERNAL, OVCODE, OVEXON	NM_007348	ATF6	Rybak2015
	chr1:161751701-161816370	+	hsa_circ_0015019	64669	1160	K562, Ag04450	ANNOTATED, CDS, coding, INTERNAL, OVCODE, OVEXON	NM_007348	ATF6	Salzman2013
	chr1:161751701-161830067	+	hsa_circ_0015020	78366	1445	H1hesc, Sknshra	ANNOTATED, CDS, coding, INTERNAL, OVCODE, OVEXON	NM_007348	ATF6	Salzman2013
	chr1:161761197-161789608	+	hsa_circ_0015023	28411	741	K562, Gm12878	ANNOTATED, CDS, coding, INTERNAL, OVCODE, OVEXON	NM_007348	ATF6	Salzman2013
	chr1:161761197-161790951	+	hsa_circ_0015024	29754	833	Helas3, occipital_lobe, frontal_cortex	ANNOTATED, CDS, coding, INTERNAL, OVCODE, OVEXON	NM_007348	ATF6	Salzman2013, Rybak2015
	chr1:161761197-161821625	+	hsa_circ_0110990	60428	1079	diencephalon	ANNOTATED, CDS, coding, INTERNAL, OVCODE, OVEXON	NM_007348	ATF6	Rybak2015
	chr1:161761197-161830067	+	hsa_circ_0015025	68870	1250	K562, Gm12878	ANNOTATED, CDS, coding, INTERNAL, OVCODE, OVEXON	NM_007348	ATF6	Salzman2013
	chr1:161771841-161789608	+	hsa_circ_0015026	17767	407	Mcf7, temporal_lobe	ANNOTATED, CDS, coding, INTERNAL, OVCODE, OVEXON	NM_007348	ATF6	Salzman2013, Rybak2015
	chr1:161771841-161790951	+	hsa_circ_0015027	19110	499	K562, A549, diencephalon, occipital_lobe, parietal_lobe	ANNOTATED, CDS, coding, INTERNAL, OVCODE, OVEXON	NM_007348	ATF6	Salzman2013, Rybak2015
	chr1:161771841-161821625	+	hsa_circ_0015028	49784	745	A549	ANNOTATED, CDS, coding, INTERNAL, OVCODE, OVEXON	NM_007348	ATF6	Salzman2013
	chr1:161771841-161823113	+	hsa_circ_0015029	51272	845	Mcf7	ANNOTATED, CDS, coding, INTERNAL, OVCODE, OVEXON	NM_007348	ATF6	Salzman2013
	chr1:161771841-161830067	+	hsa_circ_0015030	58226	916	Gm12878	ANNOTATED, CDS, coding, INTERNAL, OVCODE, OVEXON	NM_007348	ATF6	Salzman2013
	chr1:161771841-161835745	+	hsa_circ_0015031	63904	3674	Ag04450	ALT_DONOR, CDS, coding, INTERNAL, intronic, OVCODE, OVEXON	NM_007348	ATF6	Salzman2013
	chr1:161789422-161790951	+	hsa_circ_0015032	1529	278	K562, Ag04450	ANNOTATED, CDS, coding, INTERNAL, OVCODE, OVEXON	NM_007348	ATF6	Salzman2013
	chr1:161789422-161833102	+	hsa_circ_0015033	43680	810	Hepg2, Helas3, Gm12878, Ag04450, A549	ANNOTATED, CDS, coding, INTERNAL, OVCODE, OVEXON	NM_007348	ATF6	Salzman2013
	chr1:161789422-161882170	+	hsa_circ_0015034	92748	895	Gm12878, frontal_cortex	ANNOTATED, CDS, coding, INTERNAL, OVCODE, OVEXON	NM_007348	ATF6	Salzman2013, Rybak2015
	chr1:161789422-161933860	+	hsa_circ_0015035	144438	6520	K562	ANNOTATED, CDS, coding, OVCODE, OVEXON, UTR3	NM_007348	ATF6	Salzman2013
	chr1:161790859-161833102	+	hsa_circ_0110991	42243	624	frontal_cortex	ANNOTATED, CDS, coding, INTERNAL, OVCODE, OVEXON	NM_007348	ATF6	Rybak2015
	chr1:161790859-161882170	+	hsa_circ_0110992	91311	709	occipital_lobe	ANNOTATED, CDS, coding, INTERNAL, OVCODE, OVEXON	NM_007348	ATF6	Rybak2015
	chr1:161816238-161821625	+	hsa_circ_0110993	5387	246	frontal_cortex	ANNOTATED, CDS, coding, INTERNAL, OVCODE, OVEXON	NM_007348	ATF6	Rybak2015
	chr1:161816238-161823113	+	hsa_circ_0110994	6875	346	diencephalon, occipital_lobe, frontal_cortex, temporal_lobe	ANNOTATED, CDS, coding, INTERNAL, OVCODE, OVEXON	NM_007348	ATF6	Rybak2015
	chr1:161816238-161830067	+	hsa_circ_0015036	13829	417	Gm12878, cerebellum	ANNOTATED, CDS, coding, INTERNAL, OVCODE, OVEXON	NM_007348	ATF6	Salzman2013, Rybak2015
	chr1:161816238-161833102	+	hsa_circ_0008857	16864	532	Hs68_RNase, Hs68_control, diencephalon, cerebellum, occipital_lobe, frontal_cortex, parietal_lobe, temporal_lobe, platelets	ANNOTATED, CDS, coding, INTERNAL, OVCODE, OVEXON	NM_007348	ATF6	Jeck2013, Rybak2015, Maass2017
	chr1:161816238-161882170	+	hsa_circ_0110995	65932	617	diencephalon, cerebellum, occipital_lobe, frontal_cortex, parietal_lobe, temporal_lobe	ANNOTATED, CDS, coding, INTERNAL, OVCODE, OVEXON	NM_007348	ATF6	Rybak2015
	chr1:161821511-161833102	+	hsa_circ_0110996	11591	400	temporal_lobe	ANNOTATED, CDS, coding, INTERNAL, OVCODE, OVEXON	NM_007348	ATF6	Rybak2015
	chr1:161821511-161882170	+	hsa_circ_0110997	60659	485	diencephalon, cerebellum, occipital_lobe, frontal_cortex, parietal_lobe, temporal_lobe	ANNOTATED, CDS, coding, INTERNAL, OVCODE, OVEXON	NM_007348	ATF6	Rybak2015
	chr1:161829996-161830067	+	hsa_circ_0015037	71	71	K562	ANNOTATED, CDS, coding, INTERNAL, OVCODE, OVEXON	NM_007348	ATF6	Salzman2013
	chr1:162257133-162270496	+	hsa_circ_0141488	13363	167	platelets	ANNOTATED, CDS, coding, INTERNAL, OVCODE, OVEXON	ENST00000361897.5	NOS1AP	Maass2017
	chr1:162257133-162270496	+	hsa_circ_0111000	13363	167	occipital_lobe, frontal_cortex, parietal_lobe	ANNOTATED, CDS, coding, INTERNAL, OVCODE, OVEXON	ENST00000361897.5	NOS1AP	Rybak2015
	chr1:162257133-162313766	+	hsa_circ_0111001	56633	418	frontal_cortex	ANNOTATED, CDS, coding, INTERNAL, OVCODE, OVERLAPTX, OVEXON	ENST00000361897.5	NOS1AP	Rybak2015
	chr1:162324976-162339813	+	hsa_circ_0015038	14837	3482	H1hesc	ANNOTATED, CDS, coding, OVCODE, OVERLAPTX, OVEXON, UTR3	NM_014697	NOS1AP	Salzman2013
	chr1:162329322-162329497	+	hsa_circ_0111002	175	175	occipital_lobe	ALT_ACCEPTOR, ALT_DONOR, coding, INTERNAL, intronic	ENST00000361897.5	NOS1AP	Rybak2015
	chr1:162535801-162570693	+	hsa_circ_0111010	34892	3166	parietal_lobe	ALT_DONOR, CDS, coding, downstream_end, OVCODE, OVERLAPTX, OVEXON, UTR3, UTR5	ENST00000271469.3	UAP1	Rybak2015
	chr1:162546566-162567648	+	hsa_circ_0004646	21082	1145	Hs68_RNase, Hs68_control, occipital_lobe	ANNOTATED, CDS, coding, INTERNAL, OVCODE, OVEXON	NM_003115	UAP1	Jeck2013, Rybak2015
	chr1:162546566-162569633	+	hsa_circ_0015048	23067	1718	K562	ANNOTATED, CDS, coding, OVCODE, OVERLAPTX, OVEXON, UTR3	NM_003115	UAP1	Salzman2013
	chr1:162546566-162570693	+	hsa_circ_0007398	24127	2778	Hs68_RNase, Hs68_control, diencephalon, cerebellum, occipital_lobe, frontal_cortex, parietal_lobe, temporal_lobe	ALT_DONOR, CDS, coding, downstream_end, OVCODE, OVEXON, UTR3	NM_003115	UAP1	Jeck2013, Rybak2015
	chr1:162551076-162569633	+	hsa_circ_0015049	18557	1337	K562	ANNOTATED, CDS, coding, OVCODE, OVERLAPTX, OVEXON, UTR3	NM_003115	UAP1	Salzman2013
	chr1:162560112-162569633	+	hsa_circ_0015053	9521	829	K562	ANNOTATED, CDS, coding, OVCODE, OVEXON, UTR3	NM_003115	UAP1	Salzman2013
	chr1:162567581-162569633	+	hsa_circ_0015054	2052	640	K562	ANNOTATED, CDS, coding, OVCODE, OVEXON, UTR3	NM_003115	UAP1	Salzman2013
	chr1:164593493-164593636	+	hsa_circ_0111018	143	143	parietal_lobe	ALT_ACCEPTOR, ALT_DONOR, coding, INTERNAL, intronic	NM_002585	PBX1	Rybak2015
	chr1:164595165-164598478	+	hsa_circ_0111019	3313	3313	diencephalon	ALT_DONOR, coding, INTERNAL, intronic, OVERLAPTX, OVEXON, UTR5	ENST00000468104.1	PBX1	Rybak2015
	chr1:164607824-164608001	-	hsa_circ_0111021	177	177	occipital_lobe	ANTISENSE, coding, INTERNAL, intronic	NM_002585	PBX1	Rybak2015
	chr1:164611088-164611199	+	hsa_circ_0111022	111	111	parietal_lobe	ALT_ACCEPTOR, ALT_DONOR, INTERNAL, ncRNA, OVEXON	ENST00000474046.1	PBX1	Rybak2015
	chr1:164625113-164629838	+	hsa_circ_0111023	4725	4725	frontal_cortex	ALT_ACCEPTOR, ALT_DONOR, coding, INTERNAL, intronic, OVEXON, UTR5	ENST00000560641.1	PBX1	Rybak2015
	chr1:164651366-164652676	+	hsa_circ_0111024	1310	1310	parietal_lobe	ALT_ACCEPTOR, ALT_DONOR, downstream_end, intronic, ncRNA, OVEXON	ENST00000474046.1	PBX1	Rybak2015
	chr1:164663929-164664030	-	hsa_circ_0111025	101	101	parietal_lobe	ANTISENSE, coding, INTERNAL, intronic	NM_002585	PBX1	Rybak2015
	chr1:164670972-164671507	-	hsa_circ_0111026	535	535	frontal_cortex	ANTISENSE, coding, INTERNAL, intronic	NM_002585	PBX1	Rybak2015
	chr1:164689898-164690025	-	hsa_circ_0111027	127	127	parietal_lobe	ANTISENSE, coding, INTERNAL, intronic	NM_002585	PBX1	Rybak2015
	chr1:164761730-164769126	+	hsa_circ_0111028	7396	436	frontal_cortex, temporal_lobe	ANNOTATED, CDS, coding, INTERNAL, OVCODE, OVERLAPTX, OVEXON	NM_002585	PBX1	Rybak2015
	chr1:164761730-164781386	+	hsa_circ_0111029	19656	732	occipital_lobe, frontal_cortex	ANNOTATED, CDS, coding, INTERNAL, OVCODE, OVERLAPTX, OVEXON	NM_002585	PBX1	Rybak2015
	chr1:164761730-164790863	+	hsa_circ_0111030	29133	935	diencephalon, occipital_lobe, frontal_cortex, parietal_lobe, temporal_lobe	ANNOTATED, CDS, coding, INTERNAL, OVCODE, OVERLAPTX, OVEXON	NM_002585	PBX1	Rybak2015
	chr1:164768935-164790863	+	hsa_circ_0015067	21928	690	A549, diencephalon	ANNOTATED, CDS, coding, INTERNAL, OVCODE, OVERLAPTX, OVEXON	NM_002585	PBX1	Salzman2013, Rybak2015
	chr1:164776778-164790863	+	hsa_circ_0015068	14085	499	A549, diencephalon, cerebellum, occipital_lobe, frontal_cortex, parietal_lobe, temporal_lobe	ANNOTATED, CDS, coding, INTERNAL, OVCODE, OVEXON	NM_002585	PBX1	Salzman2013, Rybak2015
	chr1:164781226-164790863	+	hsa_circ_0111031	9637	363	frontal_cortex	ANNOTATED, CDS, coding, INTERNAL, OVCODE, OVEXON	NM_002585	PBX1	Rybak2015
	chr1:164788124-164788272	-	hsa_circ_0111032	148	148	cerebellum	ANTISENSE, coding, INTERNAL, intronic	NM_002585	PBX1	Rybak2015
	chr1:164789308-164790863	+	hsa_circ_0015069	1555	203	Sknshra, diencephalon, frontal_cortex, parietal_lobe	ANNOTATED, CDS, coding, INTERNAL, OVCODE, OVEXON	NM_002585	PBX1	Salzman2013, Rybak2015
	chr1:164817088-164817351	-	hsa_circ_0111033	263	263	parietal_lobe	ANTISENSE, coding, INTERNAL, OVEXON, UTR3	NM_002585	PBX1	Rybak2015
	chr1:164817351-164817643	-	hsa_circ_0111034	292	292	diencephalon	ANTISENSE, coding, INTERNAL, OVEXON, UTR3	NM_002585	PBX1	Rybak2015
	chr1:167301706-167341273	+	hsa_circ_0015094	39567	341	Hepg2, A549, diencephalon, cerebellum, occipital_lobe, frontal_cortex, temporal_lobe	ANNOTATED, CDS, coding, INTERNAL, OVCODE, OVERLAPTX, OVEXON	NM_001198783	POU2F1	Salzman2013, Rybak2015
	chr1:167301706-167345392	+	hsa_circ_0015095	43686	657	H1hesc	ANNOTATED, CDS, coding, INTERNAL, OVCODE, OVERLAPTX, OVEXON	NM_001198783	POU2F1	Salzman2013
	chr1:167307206-167358998	+	hsa_circ_0015096	51792	28357	Gm12878	ALT_ACCEPTOR, CDS, coding, INTERNAL, intronic, OVCODE, OVERLAPTX, OVEXON	NM_001198783	POU2F1	Salzman2013
	chr1:167334703-167341273	+	hsa_circ_0111061	6570	275	cerebellum, parietal_lobe	ANNOTATED, CDS, coding, INTERNAL, OVCODE, OVERLAPTX, OVEXON	ENST00000367865.1	POU2F1	Rybak2015
	chr1:167334703-167382351	+	hsa_circ_0015097	47648	1863	K562	ANNOTATED, CDS, coding, INTERNAL, OVCODE, OVERLAPTX, OVEXON	NM_001198783	POU2F1	Salzman2013
	chr1:167343344-167343533	+	hsa_circ_0015098	189	189	Helas3	ANNOTATED, CDS, coding, INTERNAL, OVCODE, OVEXON	NM_001198783	POU2F1	Salzman2013
	chr1:167345265-167370793	+	hsa_circ_0111062	25528	964	diencephalon	ANNOTATED, CDS, coding, INTERNAL, OVCODE, OVERLAPTX, OVEXON	ENST00000367865.1	POU2F1	Rybak2015
	chr1:167353093-167358998	+	hsa_circ_0015099	5905	269	A549	ANNOTATED, CDS, coding, INTERNAL, OVCODE, OVEXON	NM_001198783	POU2F1	Salzman2013
	chr1:167353093-167370793	+	hsa_circ_0111063	17700	837	diencephalon	ANNOTATED, CDS, coding, INTERNAL, OVCODE, OVERLAPTX, OVEXON	ENST00000367865.1	POU2F1	Rybak2015
	chr1:167356417-167358998	+	hsa_circ_0111064	2581	2581	frontal_cortex	ALT_DONOR, downstream_end, ncRNA, OVCODE, OVEXON	ENST00000470928.2	POU2F1	Rybak2015
	chr1:167358824-167358998	+	hsa_circ_0111065	174	174	temporal_lobe	ANNOTATED, CDS, coding, INTERNAL, OVCODE, OVEXON	ENST00000367865.1	POU2F1	Rybak2015
	chr1:167358824-167370793	+	hsa_circ_0015100	11969	742	Ag04450	ANNOTATED, CDS, coding, INTERNAL, OVCODE, OVERLAPTX, OVEXON	NM_001198783	POU2F1	Salzman2013
	chr1:167365522-167370793	+	hsa_circ_0111066	5271	568	frontal_cortex	ANNOTATED, CDS, coding, INTERNAL, OVCODE, OVERLAPTX, OVEXON	ENST00000367865.1	POU2F1	Rybak2015
	chr1:167365522-167382351	+	hsa_circ_0015101	16829	1003	Helas3	ANNOTATED, CDS, coding, INTERNAL, OVCODE, OVERLAPTX, OVEXON	NM_001198783	POU2F1	Salzman2013
	chr1:167381195-167382351	+	hsa_circ_0015102	1156	435	Helas3, Sknshra, Mcf7, diencephalon, occipital_lobe	ANNOTATED, CDS, coding, INTERNAL, OVCODE, OVEXON	NM_001198783	POU2F1	Salzman2013, Rybak2015
	chr1:167393780-167394096	+	hsa_circ_0111067	316	316	occipital_lobe	ALT_ACCEPTOR, ALT_DONOR, coding, INTERNAL, OVEXON, UTR3	ENST00000367865.1	POU2F1	Rybak2015
	chr1:167734819-167772774	+	hsa_circ_0111070	37955	16335	temporal_lobe	ALT_DONOR, CDS, coding, downstream_end, OVCODE, OVEXON, UTR3	ENST00000359523.2	MPZL1	Rybak2015
	chr1:167852674-167867809	-	hsa_circ_0015109	15135	2258	Hepg2	ALT_ACCEPTOR, CDS, coding, INTERNAL, intronic, OVCODE, OVEXON	NM_018417	ADCY10	Salzman2013
	chr1:167893104-167893775	-	hsa_circ_0015110	671	671	K562	ALT_DONOR, INTERNAL, intronic, ncRNA, OVCODE, OVEXON	NR_026550	BRP44	Salzman2013
	chr1:167935866-167974031	+	hsa_circ_0015112	38165	1219	Hepg2, Helas3, H1hesc, occipital_lobe	ANNOTATED, CDS, coding, INTERNAL, OVCODE, OVEXON	NM_001198956	DCAF6	Salzman2013, Rybak2015
	chr1:167935866-167985189	+	hsa_circ_0015113	49323	1390	K562	ANNOTATED, CDS, coding, INTERNAL, OVCODE, OVEXON	NM_001198956	DCAF6	Salzman2013
	chr1:167935866-168014465	+	hsa_circ_0015114	78599	2099	K562, Ag04450	ANNOTATED, CDS, coding, INTERNAL, OVCODE, OVEXON	NM_001198956	DCAF6	Salzman2013
	chr1:167935866-168020171	+	hsa_circ_0015115	84305	2141	Nhek, K562, Hepg2, Helas3, Gm12878, A549	ANNOTATED, CDS, coding, INTERNAL, OVCODE, OVEXON	NM_001198956	DCAF6	Salzman2013
	chr1:167935866-168032997	+	hsa_circ_0015116	97131	2280	Helas3	ANNOTATED, CDS, coding, INTERNAL, OVCODE, OVERLAPTX, OVEXON	NM_001198956	DCAF6	Salzman2013
	chr1:167935866-168035703	+	hsa_circ_0015117	99837	2526	Nhek, K562, Helas3, H1hesc	ANNOTATED, CDS, coding, INTERNAL, OVCODE, OVERLAPTX, OVEXON	NM_001198956	DCAF6	Salzman2013
	chr1:167935866-168045083	+	hsa_circ_0015118	109217	3107	Gm12878	ANNOTATED, CDS, coding, OVCODE, OVERLAPTX, OVEXON, UTR3	NM_001198956	DCAF6	Salzman2013
	chr1:167944067-167974031	+	hsa_circ_0015121	29964	1126	H1hesc	ANNOTATED, CDS, coding, INTERNAL, OVCODE, OVEXON	NM_001198956	DCAF6	Salzman2013
	chr1:167956732-167974031	+	hsa_circ_0015122	17299	940	Helas3, cerebellum	ANNOTATED, CDS, coding, INTERNAL, OVCODE, OVEXON	NM_001198956	DCAF6	Salzman2013, Rybak2015
	chr1:167960441-167974031	+	hsa_circ_0015123	13590	826	Bj	ANNOTATED, CDS, coding, INTERNAL, OVCODE, OVEXON	NM_001198956	DCAF6	Salzman2013
	chr1:167971719-167974031	+	hsa_circ_0015124	2312	475	K562, Hepg2, Helas3, A549, diencephalon	ANNOTATED, CDS, coding, INTERNAL, OVCODE, OVEXON	NM_001198956	DCAF6	Salzman2013, Rybak2015
	chr1:167971719-167985189	+	hsa_circ_0015125	13470	646	H1hesc	ANNOTATED, CDS, coding, INTERNAL, OVCODE, OVEXON	NM_001198956	DCAF6	Salzman2013
	chr1:167971719-167992285	+	hsa_circ_0015126	20566	706	Nhek	ANNOTATED, CDS, coding, INTERNAL, OVCODE, OVEXON	NM_001198956	DCAF6	Salzman2013
	chr1:167973107-167973227	+	hsa_circ_0015127	120	120	K562	ANNOTATED, CDS, coding, INTERNAL, OVCODE, OVEXON	NM_001198956	DCAF6	Salzman2013
	chr1:167973770-167974031	+	hsa_circ_0015128	261	261	Hepg2	ANNOTATED, CDS, coding, INTERNAL, OVCODE, OVEXON	NM_001198956	DCAF6	Salzman2013
	chr1:167973770-167992285	+	hsa_circ_0015129	18515	492	Nhek	ANNOTATED, CDS, coding, INTERNAL, OVCODE, OVEXON	NM_001198956	DCAF6	Salzman2013
	chr1:167980631-167980939	+	hsa_circ_0111073	308	308	temporal_lobe	ALT_ACCEPTOR, ALT_DONOR, coding, INTERNAL, intronic	NM_001198956	DCAF6	Rybak2015
	chr1:167985018-167992285	+	hsa_circ_0015130	7267	231	K562, A549	ANNOTATED, CDS, coding, INTERNAL, OVCODE, OVEXON	NM_001198956	DCAF6	Salzman2013
	chr1:167988782-167992285	+	hsa_circ_0111074	3503	3503	frontal_cortex, parietal_lobe	ALT_ACCEPTOR, CDS, coding, INTERNAL, intronic, OVCODE, OVEXON	NM_001198956	DCAF6	Rybak2015
	chr1:167988782-168014465	+	hsa_circ_0111075	25683	4152	cerebellum, occipital_lobe, frontal_cortex	ALT_ACCEPTOR, CDS, coding, INTERNAL, intronic, OVCODE, OVEXON	NM_001198956	DCAF6	Rybak2015
	chr1:167992225-168007726	+	hsa_circ_0111076	15501	178	parietal_lobe	ANNOTATED, CDS, coding, INTERNAL, OVCODE, OVEXON	NM_001198956	DCAF6	Rybak2015
	chr1:167992225-168014465	+	hsa_circ_0111077	22240	709	frontal_cortex	ANNOTATED, CDS, coding, INTERNAL, OVCODE, OVEXON	NM_001198956	DCAF6	Rybak2015
	chr1:167992225-168037701	+	hsa_circ_0015131	45476	1242	Helas3	ANNOTATED, CDS, coding, INTERNAL, OVCODE, OVERLAPTX, OVEXON	NM_001198956	DCAF6	Salzman2013
	chr1:168007608-168014441	+	hsa_circ_0111078	6833	625	temporal_lobe	ALT_DONOR, CDS, coding, INTERNAL, OVCODE, OVEXON	NM_001198956	DCAF6	Rybak2015
	chr1:168007608-168014465	+	hsa_circ_0000155	6857	649	cd_19, K562, Hsmm, Helas3, Sknshra, diencephalon, cerebellum, occipital_lobe, frontal_cortex, parietal_lobe, temporal_lobe	ANNOTATED, CDS, coding, INTERNAL	NM_001017977	DCAF6	Memczak2013, Salzman2013, Rybak2015
	chr1:168007608-168037701	+	hsa_circ_0015132	30093	1182	K562, diencephalon, cerebellum, occipital_lobe, frontal_cortex, parietal_lobe, temporal_lobe	ANNOTATED, CDS, coding, INTERNAL, OVCODE, OVERLAPTX, OVEXON	NM_001198956	DCAF6	Salzman2013, Rybak2015
	chr1:168012262-168014465	+	hsa_circ_0015133	2203	531	K562, Helas3, occipital_lobe, temporal_lobe	ANNOTATED, CDS, coding, INTERNAL, OVCODE, OVEXON	NM_001198956	DCAF6	Salzman2013, Rybak2015
	chr1:168012262-168037701	+	hsa_circ_0015134	25439	1064	K562, occipital_lobe	ANNOTATED, CDS, coding, INTERNAL, OVCODE, OVERLAPTX, OVEXON	NM_001198956	DCAF6	Salzman2013, Rybak2015
	chr1:168013822-168037701	+	hsa_circ_0015135	23879	948	Sknshra	ANNOTATED, CDS, coding, INTERNAL, OVCODE, OVERLAPTX, OVEXON	NM_001198956	DCAF6	Salzman2013
	chr1:168032858-168037701	+	hsa_circ_0007277	4843	491	Hs68_RNase, Hs68_control, K562, Gm12878, Bj, Ag04450, A549, diencephalon, cerebellum, occipital_lobe, frontal_cortex, parietal_lobe, temporal_lobe	ANNOTATED, CDS, coding, INTERNAL, OVCODE, OVEXON	NM_001198956	DCAF6	Jeck2013, Salzman2013, Rybak2015
	chr1:168034827-168037701	+	hsa_circ_0141492	2874	352	platelets	ANNOTATED, CDS, coding, INTERNAL, OVCODE, OVEXON	NM_001198956	DCAF6	Maass2017
	chr1:168034827-168037701	+	hsa_circ_0111079	2874	352	occipital_lobe	ANNOTATED, CDS, coding, INTERNAL, OVCODE, OVEXON	NM_001198956	DCAF6	Rybak2015
	chr1:168052961-168053396	+	hsa_circ_0111080	435	435	parietal_lobe	INTERGENIC	None	None	Rybak2015
	chr1:168054041-168059906	-	hsa_circ_0111081	5865	1218	cerebellum	ALT_DONOR, CDS, coding, INTERNAL, OVCODE, OVEXON, UTR3	ENST00000367838.1	GPR161	Rybak2015
	chr1:168054041-168074132	-	hsa_circ_0111082	20091	2361	frontal_cortex	ALT_DONOR, CDS, coding, INTERNAL, OVCODE, OVEXON, UTR3, UTR5	ENST00000367838.1	GPR161	Rybak2015
	chr1:168065745-168074132	-	hsa_circ_0111083	8387	1143	cerebellum, occipital_lobe, parietal_lobe, temporal_lobe	ANNOTATED, CDS, coding, INTERNAL, OVCODE, OVEXON, UTR5	ENST00000367838.1	GPR161	Rybak2015
	chr1:168195254-168208398	+	hsa_circ_0015142	13144	506	Bj	ANNOTATED, CDS, coding, OVCODE, OVEXON, UTR5	NM_199344	SFT2D2	Salzman2013
	chr1:168195254-168212088	+	hsa_circ_0015143	16834	856	Helas3	ANNOTATED, CDS, coding, OVCODE, OVEXON, UTR3, UTR5	NM_199344	SFT2D2	Salzman2013
	chr1:169096461-169192971	+	hsa_circ_0111093	96510	92708	frontal_cortex	ALT_DONOR, CDS, coding, downstream_end, OVCODE, OVERLAPTX, OVEXON, UTR3	ENST00000367816.1	ATP1B1	Rybak2015
	chr1:169199955-169206925	-	hsa_circ_0111095	6970	236	cerebellum, occipital_lobe, frontal_cortex, parietal_lobe	ANNOTATED, CDS, coding, INTERNAL, OVCODE, OVEXON	ENST00000367811.3	NME7	Rybak2015
	chr1:169199955-169256646	-	hsa_circ_0015154	56691	342	K562, Helas3, diencephalon, Sy5y_exp1_D4, cerebellum, Sy5y_exp1_D0, occipital_lobe, frontal_cortex, parietal_lobe, temporal_lobe, platelets	ANNOTATED, CDS, coding, INTERNAL, OVCODE, OVEXON	NM_013330	NME7	Salzman2013, Rybak2015, Maass2017
	chr1:169199955-169268001	-	hsa_circ_0111096	68046	550	frontal_cortex, parietal_lobe	ANNOTATED, CDS, coding, INTERNAL, OVCODE, OVEXON	ENST00000367811.3	NME7	Rybak2015
	chr1:169199955-169279318	-	hsa_circ_0111097	79363	712	cerebellum, occipital_lobe, frontal_cortex	ANNOTATED, CDS, coding, INTERNAL, OVCODE, OVEXON	ENST00000367811.3	NME7	Rybak2015
	chr1:169204368-169256646	-	hsa_circ_0015155	52278	240	Gm12878, occipital_lobe, parietal_lobe, temporal_lobe	ANNOTATED, CDS, coding, INTERNAL, OVCODE, OVEXON	NM_013330	NME7	Salzman2013, Rybak2015
	chr1:169204368-169268001	-	hsa_circ_0015156	63633	448	A549	ANNOTATED, CDS, coding, INTERNAL, OVCODE, OVEXON	NM_013330	NME7	Salzman2013
	chr1:169256540-169279318	-	hsa_circ_0111098	22778	476	diencephalon, frontal_cortex	ANNOTATED, CDS, coding, INTERNAL, OVCODE, OVEXON	ENST00000367811.3	NME7	Rybak2015
	chr1:169267793-169279318	-	hsa_circ_0111099	11525	438	frontal_cortex	ANNOTATED, INTERNAL, ncRNA, OVCODE, OVEXON	ENST00000469474.1	NME7	Rybak2015
	chr1:169267793-169293738	-	hsa_circ_0111100	25945	645	cerebellum, frontal_cortex	ANNOTATED, CDS, coding, INTERNAL, OVCODE, OVERLAPTX, OVEXON	ENST00000367811.3	NME7	Rybak2015
	chr1:169279207-169293738	-	hsa_circ_0000156	14531	386	cd_19, A549, diencephalon, occipital_lobe, frontal_cortex, parietal_lobe, temporal_lobe, platelets	ANNOTATED, CDS, coding, INTERNAL	NM_013330	NME7	Memczak2013, Salzman2013, Rybak2015, Maass2017
	chr1:169288396-169293738	-	hsa_circ_0111101	5342	4233	occipital_lobe	ALT_DONOR, CDS, coding, INTERNAL, intronic, OVCODE, OVERLAPTX, OVEXON	ENST00000367811.3	NME7	Rybak2015
	chr1:169292354-169293738	-	hsa_circ_0015157	1384	275	K562, H1hesc, Ag04450, diencephalon, cerebellum, occipital_lobe, frontal_cortex, parietal_lobe, temporal_lobe	ANNOTATED, CDS, coding, INTERNAL, OVCODE, OVEXON	NM_013330	NME7	Salzman2013, Rybak2015
	chr1:169293630-169293738	-	hsa_circ_0015158	108	108	H1hesc, Gm12878	ANNOTATED, CDS, coding, INTERNAL, OVCODE, OVEXON	NM_013330	NME7	Salzman2013
	chr1:169528390-169555769	-	hsa_circ_0015166	27379	875	Helas3	ANNOTATED, CDS, coding, OVCODE, OVEXON, UTR5	NM_000130	F5	Salzman2013
	chr1:169578741-169588457	-	hsa_circ_0015167	9716	1330	Nhek	ANNOTATED, CDS, coding, INTERNAL, OVCODE, OVEXON	NM_003005	SELP	Salzman2013
	chr1:169767997-169796340	+	hsa_circ_0111106	28343	1122	diencephalon, cerebellum, Sy5y_exp1_D0, frontal_cortex	ANNOTATED, CDS, coding, INTERNAL, OVCODE, OVEXON, UTR5	ENST00000286031.6	C1orf112	Rybak2015
	chr1:169767997-169801647	+	hsa_circ_0015172	33650	1664	Gm12878	ANNOTATED, CDS, coding, INTERNAL, OVCODE, OVEXON, UTR5	NM_018186	C1orf112	Salzman2013
	chr1:169767997-169819486	+	hsa_circ_0111107	51489	2369	frontal_cortex	ANNOTATED, CDS, coding, INTERNAL, OVCODE, OVEXON, UTR5	ENST00000286031.6	C1orf112	Rybak2015
	chr1:169773215-169796981	+	hsa_circ_0015174	23766	815	Gm12878	ANNOTATED, CDS, coding, INTERNAL, OVCODE, OVEXON	NM_018186	C1orf112	Salzman2013
	chr1:169775144-169796340	+	hsa_circ_0111110	21196	519	occipital_lobe	ANNOTATED, CDS, coding, INTERNAL, OVCODE, OVEXON	ENST00000286031.6	C1orf112	Rybak2015
	chr1:169796191-169796340	+	hsa_circ_0015176	149	149	K562, Helas3, Gm12878	ANNOTATED, CDS, coding, INTERNAL, OVCODE, OVEXON	NM_018186	C1orf112	Salzman2013
	chr1:169796191-169801647	+	hsa_circ_0015177	5456	691	Gm12878	ANNOTATED, CDS, coding, INTERNAL, OVCODE, OVEXON	NM_018186	C1orf112	Salzman2013
	chr1:169801557-169819486	+	hsa_circ_0111112	17929	795	diencephalon	ANNOTATED, CDS, coding, INTERNAL, OVCODE, OVEXON	ENST00000286031.6	C1orf112	Rybak2015
	chr1:169806067-169819468	+	hsa_circ_0111113	13401	687	Sy5y_exp1_D2	ANNOTATED, INTERNAL, ncRNA, OVCODE, OVEXON	ENST00000498289.1	C1orf112	Rybak2015
	chr1:169831753-169847960	-	hsa_circ_0015178	16207	975	Ag04450, frontal_cortex	ANNOTATED, CDS, coding, INTERNAL, OVCODE, OVERLAPTX, OVEXON	NM_181093	SCYL3	Salzman2013, Rybak2015
	chr1:169833509-169833649	-	hsa_circ_0015179	140	140	K562	ANNOTATED, CDS, coding, INTERNAL, OVCODE, OVEXON	NM_181093	SCYL3	Salzman2013
	chr1:169833509-169847960	-	hsa_circ_0015180	14451	790	Sknshra	ANNOTATED, CDS, coding, INTERNAL, OVCODE, OVERLAPTX, OVEXON	NM_181093	SCYL3	Salzman2013
	chr1:169836036-169847960	-	hsa_circ_0111114	11924	739	cerebellum	ANNOTATED, INTERNAL, ncRNA, OVCODE, OVEXON	ENST00000470238.1	SCYL3	Rybak2015
	chr1:169845118-169847960	-	hsa_circ_0015181	2842	300	Gm12878	ANNOTATED, CDS, coding, INTERNAL, OVCODE, OVEXON	NM_181093	SCYL3	Salzman2013
	chr1:169847774-169858031	-	hsa_circ_0015182	10257	401	Helas3	ANNOTATED, CDS, coding, INTERNAL, OVCODE, OVEXON, UTR5	NM_181093	SCYL3	Salzman2013
	chr1:169890469-170024577	-	hsa_circ_0015183	134108	2858	Gm12878	ANNOTATED, CDS, coding, OVCODE, OVERLAPTX, OVEXON, UTR3, UTR5	NM_001204514	KIFAP3	Salzman2013
	chr1:169923151-169961396	-	hsa_circ_0015184	38245	1090	Gm12878, diencephalon, cerebellum, occipital_lobe, frontal_cortex, parietal_lobe, temporal_lobe	ANNOTATED, CDS, coding, INTERNAL, OVCODE, OVEXON	NM_001204517	KIFAP3	Salzman2013, Rybak2015
	chr1:169923151-169985765	-	hsa_circ_0111116	62614	1253	parietal_lobe, temporal_lobe	ANNOTATED, CDS, coding, INTERNAL, OVCODE, OVEXON	ENST00000367765.1	KIFAP3	Rybak2015
	chr1:169923151-169993737	-	hsa_circ_0111117	70586	1432	parietal_lobe, temporal_lobe	ANNOTATED, CDS, coding, INTERNAL, OVCODE, OVERLAPTX, OVEXON	ENST00000367765.1	KIFAP3	Rybak2015
	chr1:169923151-170003637	-	hsa_circ_0111118	80486	1656	occipital_lobe	ANNOTATED, CDS, coding, INTERNAL, OVCODE, OVERLAPTX, OVEXON	ENST00000367765.1	KIFAP3	Rybak2015
	chr1:169923151-170016007	-	hsa_circ_0111119	92856	2273	occipital_lobe	ANNOTATED, CDS, coding, INTERNAL, OVCODE, OVERLAPTX, OVEXON, UTR5	NM_001204514	KIFAP3	Rybak2015
	chr1:169941653-169961396	-	hsa_circ_0015185	19743	800	Gm12878, diencephalon, cerebellum, occipital_lobe, frontal_cortex, temporal_lobe	ANNOTATED, CDS, coding, INTERNAL, OVCODE, OVEXON	NM_001204517	KIFAP3	Salzman2013, Rybak2015
	chr1:169941653-169985765	-	hsa_circ_0111120	44112	963	frontal_cortex	ANNOTATED, CDS, coding, INTERNAL, OVCODE, OVEXON	ENST00000367765.1	KIFAP3	Rybak2015
	chr1:169947225-170001116	-	hsa_circ_0111121	53891	1146	SY5Y_exp2_D0, diencephalon, Sy5y_exp1_D4, cerebellum, Sy5y_exp1_D0, occipital_lobe, frontal_cortex, Sy5y_exp1_D2, parietal_lobe, SY5Y_exp2_D8, temporal_lobe, SY5Y_exp2_D4	ALT_ACCEPTOR, CDS, coding, INTERNAL, OVCODE, OVERLAPTX, OVEXON	ENST00000367765.1	KIFAP3	Rybak2015
	chr1:169947225-170001116	-	hsa_circ_0141493	53891	1146	WAS2, cortex, right_atrium, fibroblasts, platelets	ALT_ACCEPTOR, CDS, coding, INTERNAL, OVCODE, OVERLAPTX, OVEXON	ENST00000367765.1	KIFAP3	Maass2017
	chr1:169947225-170008429	-	hsa_circ_0015186	61204	1578	Gm12878	ANNOTATED, CDS, coding, INTERNAL, OVCODE, OVERLAPTX, OVEXON	NM_001204517	KIFAP3	Salzman2013
	chr1:169951112-169961396	-	hsa_circ_0015187	10284	615	Helas3, Gm12878, Sknshra	ANNOTATED, CDS, coding, INTERNAL, OVCODE, OVEXON	NM_001204517	KIFAP3	Salzman2013
	chr1:169961295-169993737	-	hsa_circ_0015188	32442	443	Gm12878	ANNOTATED, CDS, coding, INTERNAL, OVCODE, OVERLAPTX, OVEXON	NM_001204517	KIFAP3	Salzman2013
	chr1:169961306-169985652	-	hsa_circ_0111122	24346	140	parietal_lobe	ALT_ACCEPTOR, ALT_DONOR, CDS, coding, INTERNAL, OVCODE, OVEXON	ENST00000367765.1	KIFAP3	Rybak2015
	chr1:169985602-169993737	-	hsa_circ_0015189	8135	342	Hepg2	ANNOTATED, CDS, coding, INTERNAL, OVCODE, OVERLAPTX, OVEXON	NM_001204517	KIFAP3	Salzman2013
	chr1:169985602-170008429	-	hsa_circ_0111123	22827	864	diencephalon, frontal_cortex	ANNOTATED, CDS, coding, INTERNAL, OVCODE, OVERLAPTX, OVEXON	ENST00000367765.1	KIFAP3	Rybak2015
	chr1:169985602-170010981	-	hsa_circ_0015190	25379	1028	Gm12878	ANNOTATED, CDS, coding, INTERNAL, OVCODE, OVERLAPTX, OVEXON, UTR5	NM_001204514	KIFAP3	Salzman2013
	chr1:169985602-170016007	-	hsa_circ_0111124	30405	1183	diencephalon, frontal_cortex	ANNOTATED, CDS, coding, INTERNAL, OVCODE, OVERLAPTX, OVEXON, UTR5	NM_001204514	KIFAP3	Rybak2015
	chr1:169985609-169985725	+	hsa_circ_0111125	116	116	frontal_cortex	ANTISENSE, CDS, coding, INTERNAL, OVCODE, OVEXON	ENST00000367765.1	KIFAP3	Rybak2015
	chr1:169993558-170007572	-	hsa_circ_0111126	14014	645	diencephalon, occipital_lobe, frontal_cortex, parietal_lobe	ANNOTATED, CDS, coding, INTERNAL, OVCODE, OVERLAPTX, OVEXON	ENST00000367765.1	KIFAP3	Rybak2015
	chr1:169993558-170024577	-	hsa_circ_0111127	31019	1152	diencephalon	ANNOTATED, CDS, coding, INTERNAL, OVCODE, OVERLAPTX, OVEXON, UTR5	NM_001204514	KIFAP3	Rybak2015
	chr1:170001026-170007572	-	hsa_circ_0111128	6546	466	frontal_cortex	ANNOTATED, CDS, coding, INTERNAL, OVCODE, OVEXON	ENST00000367765.1	KIFAP3	Rybak2015
	chr1:170001026-170016007	-	hsa_circ_0111129	14981	841	frontal_cortex	ANNOTATED, CDS, coding, INTERNAL, OVCODE, OVEXON, UTR5	NM_001204514	KIFAP3	Rybak2015
	chr1:171484872-171557644	+	hsa_circ_0015199	72772	7799	Sknshra	ANNOTATED, CDS, coding, INTERNAL, OVCODE, OVERLAPTX, OVEXON	NM_015172	PRRC2C	Salzman2013
	chr1:171486729-171557644	+	hsa_circ_0015204	70915	7673	Nhek, K562, Huvec, Hepg2, Helas3, H1hesc, Gm12878, Ag04450, Sknshra, Mcf7	ANNOTATED, CDS, coding, INTERNAL, OVCODE, OVERLAPTX, OVEXON	NM_015172	PRRC2C	Salzman2013
	chr1:171491315-171519379	+	hsa_circ_0015208	28064	4377	Nhek, K562, Gm12878, Ag04450, A549	ANNOTATED, CDS, coding, INTERNAL, OVCODE, OVEXON	NM_015172	PRRC2C	Salzman2013
	chr1:171492359-171553665	+	hsa_circ_0015212	61306	6916	Sknshra	ANNOTATED, CDS, coding, INTERNAL, OVCODE, OVEXON	NM_015172	PRRC2C	Salzman2013
	chr1:171492359-171557644	+	hsa_circ_0015213	65285	7366	K562, Bj	ANNOTATED, CDS, coding, INTERNAL, OVCODE, OVEXON	NM_015172	PRRC2C	Salzman2013
	chr1:171492573-171557644	+	hsa_circ_0015214	65071	7232	H1hesc	ANNOTATED, CDS, coding, INTERNAL, OVCODE, OVEXON	NM_015172	PRRC2C	Salzman2013
	chr1:171496929-171540560	+	hsa_circ_0015216	43631	5553	K562, Mcf7	ANNOTATED, CDS, coding, INTERNAL, OVCODE, OVEXON	NM_015172	PRRC2C	Salzman2013
	chr1:171496929-171544267	+	hsa_circ_0015217	47338	5755	Nhek, Hepg2, H1hesc, Ag04450	ANNOTATED, CDS, coding, INTERNAL, OVCODE, OVEXON	NM_015172	PRRC2C	Salzman2013
	chr1:171496929-171557644	+	hsa_circ_0015218	60715	6999	K562, Sknshra	ANNOTATED, CDS, coding, INTERNAL, OVCODE, OVEXON	NM_015172	PRRC2C	Salzman2013
	chr1:171504566-171519379	+	hsa_circ_0015219	14813	3254	Gm12878	ANNOTATED, CDS, coding, INTERNAL, OVCODE, OVEXON	NM_015172	PRRC2C	Salzman2013
	chr1:171504566-171527282	+	hsa_circ_0015220	22716	4158	A549	ANNOTATED, CDS, coding, INTERNAL, OVCODE, OVEXON	NM_015172	PRRC2C	Salzman2013
	chr1:171504566-171544267	+	hsa_circ_0015221	39701	5082	Sknshra	ANNOTATED, CDS, coding, INTERNAL, OVCODE, OVEXON	NM_015172	PRRC2C	Salzman2013
	chr1:171504566-171553326	+	hsa_circ_0015222	48760	5768	Gm12878	ANNOTATED, CDS, coding, INTERNAL, OVCODE, OVEXON	NM_015172	PRRC2C	Salzman2013
	chr1:171504566-171557644	+	hsa_circ_0015223	53078	6326	Nhek, K562, Huvec	ANNOTATED, CDS, coding, INTERNAL, OVCODE, OVEXON	NM_015172	PRRC2C	Salzman2013
	chr1:171506401-171527282	+	hsa_circ_0015224	20881	3738	A549	ANNOTATED, CDS, coding, INTERNAL, OVCODE, OVEXON	NM_015172	PRRC2C	Salzman2013
	chr1:171514617-171514826	+	hsa_circ_0015225	209	209	Hepg2	ANNOTATED, CDS, coding, INTERNAL, OVCODE, OVEXON	NM_015172	PRRC2C	Salzman2013
	chr1:171514617-171556360	+	hsa_circ_0015226	41743	3205	Nhek, K562	ANNOTATED, CDS, coding, INTERNAL, OVCODE, OVEXON	NM_015172	PRRC2C	Salzman2013
	chr1:171526378-171558744	+	hsa_circ_0015227	32366	4172	H1hesc	ALT_DONOR, CDS, coding, INTERNAL, intronic, OVCODE, OVEXON	NM_015172	PRRC2C	Salzman2013
	chr1:171530156-171535560	+	hsa_circ_0015228	5404	275	K562	ANNOTATED, CDS, coding, INTERNAL, OVCODE, OVEXON	NM_015172	PRRC2C	Salzman2013
	chr1:171535371-171544267	+	hsa_circ_0111136	8896	838	cerebellum	ANNOTATED, CDS, coding, INTERNAL, OVCODE, OVEXON	NM_015172	PRRC2C	Rybak2015
	chr1:171535730-171540560	+	hsa_circ_0015229	4830	447	Nhek	ANNOTATED, CDS, coding, INTERNAL, OVCODE, OVEXON	NM_015172	PRRC2C	Salzman2013
	chr1:171535730-171557644	+	hsa_circ_0015230	21914	1893	K562, A549	ANNOTATED, CDS, coding, INTERNAL, OVCODE, OVEXON	NM_015172	PRRC2C	Salzman2013
	chr1:171535730-171558744	+	hsa_circ_0015231	23014	2993	H1hesc	ALT_DONOR, CDS, coding, INTERNAL, intronic, OVCODE, OVEXON	NM_015172	PRRC2C	Salzman2013
	chr1:171537385-171540560	+	hsa_circ_0015232	3175	195	Nhek, K562, Hepg2, Helas3, H1hesc, Bj, Ag04450, A549	ANNOTATED, CDS, coding, INTERNAL, OVCODE, OVEXON	NM_015172	PRRC2C	Salzman2013
	chr1:171537385-171544267	+	hsa_circ_0004412	6882	397	Hs68_RNase, Hs68_control, Nhek, K562, Huvec, Hepg2, Helas3, H1hesc, Gm12878, Bj, Ag04450, A549, Sknshra, Mcf7, diencephalon, cerebellum, occipital_lobe, frontal_cortex, Sy5y_exp1_D2, parietal_lobe, temporal_lobe, platelets	ANNOTATED, CDS, coding, INTERNAL, OVCODE, OVEXON	NM_015172	PRRC2C	Jeck2013, Salzman2013, Rybak2015, Maass2017
	chr1:171537385-171546776	+	hsa_circ_0015233	9391	601	Helas3, Ag04450	ANNOTATED, CDS, coding, INTERNAL, OVCODE, OVEXON	NM_015172	PRRC2C	Salzman2013
	chr1:171537385-171548605	+	hsa_circ_0015234	11220	714	H1hesc	ANNOTATED, CDS, coding, INTERNAL, OVCODE, OVEXON	NM_015172	PRRC2C	Salzman2013
	chr1:171537385-171553665	+	hsa_circ_0015235	16280	1191	Hepg2, Gm12878	ANNOTATED, CDS, coding, INTERNAL, OVCODE, OVEXON	NM_015172	PRRC2C	Salzman2013
	chr1:171537385-171558744	+	hsa_circ_0015236	21359	2741	K562	ALT_DONOR, CDS, coding, INTERNAL, intronic, OVCODE, OVEXON	NM_015172	PRRC2C	Salzman2013
	chr1:171540458-171548605	+	hsa_circ_0015237	8147	621	K562	ANNOTATED, CDS, coding, INTERNAL, OVCODE, OVEXON	NM_015172	PRRC2C	Salzman2013
	chr1:171544065-171544267	+	hsa_circ_0015238	202	202	H1hesc	ANNOTATED, CDS, coding, INTERNAL, OVCODE, OVEXON	NM_015172	PRRC2C	Salzman2013
	chr1:171544065-171546776	+	hsa_circ_0002269	2711	406	Hs68_RNase, Hs68_control, Ag04450, occipital_lobe, temporal_lobe	ANNOTATED, CDS, coding, INTERNAL, OVCODE, OVEXON	NM_015172	PRRC2C	Jeck2013, Salzman2013, Rybak2015
	chr1:171544065-171557644	+	hsa_circ_0015239	13579	1446	K562, H1hesc	ANNOTATED, CDS, coding, INTERNAL, OVCODE, OVEXON	NM_015172	PRRC2C	Salzman2013
	chr1:171546572-171546776	+	hsa_circ_0015240	204	204	Helas3, H1hesc, Ag04450	ANNOTATED, CDS, coding, INTERNAL, OVCODE, OVEXON	NM_015172	PRRC2C	Salzman2013
	chr1:171548492-171549103	+	hsa_circ_0015241	611	250	Nhek, K562, A549	ANNOTATED, CDS, coding, INTERNAL, OVCODE, OVEXON	NM_015172	PRRC2C	Salzman2013
	chr1:171548492-171556360	+	hsa_circ_0015242	7868	809	H1hesc, A549	ANNOTATED, CDS, coding, INTERNAL, OVCODE, OVEXON	NM_015172	PRRC2C	Salzman2013
	chr1:171548492-171556890	+	hsa_circ_0015243	8398	913	K562, Helas3, H1hesc, Gm12878, Bj, frontal_cortex, temporal_lobe	ANNOTATED, CDS, coding, INTERNAL, OVCODE, OVEXON	NM_015172	PRRC2C	Salzman2013, Rybak2015
	chr1:171548492-171557644	+	hsa_circ_0111137	9152	1040	diencephalon	ANNOTATED, CDS, coding, INTERNAL, OVCODE, OVEXON	NM_015172	PRRC2C	Rybak2015
	chr1:171548966-171557644	+	hsa_circ_0015244	8678	927	Huvec	ANNOTATED, CDS, coding, INTERNAL, OVCODE, OVEXON	NM_015172	PRRC2C	Salzman2013
	chr1:171548966-171558744	+	hsa_circ_0015245	9778	2027	Helas3	ALT_DONOR, CDS, coding, INTERNAL, intronic, OVCODE, OVEXON	NM_015172	PRRC2C	Salzman2013
	chr1:171553094-171556360	+	hsa_circ_0015246	3266	559	A549	ANNOTATED, CDS, coding, INTERNAL, OVCODE, OVEXON	NM_015172	PRRC2C	Salzman2013
	chr1:171553094-171557644	+	hsa_circ_0015247	4550	790	Nhek, Sknshra	ANNOTATED, CDS, coding, INTERNAL, OVCODE, OVEXON	NM_015172	PRRC2C	Salzman2013
	chr1:171553094-171558744	+	hsa_circ_0015248	5650	1890	K562	ALT_DONOR, CDS, coding, INTERNAL, intronic, OVCODE, OVEXON	NM_015172	PRRC2C	Salzman2013
	chr1:171553557-171557644	+	hsa_circ_0015249	4087	558	A549	ANNOTATED, CDS, coding, INTERNAL, OVCODE, OVEXON	NM_015172	PRRC2C	Salzman2013
	chr1:171553557-171558744	+	hsa_circ_0015250	5187	1658	H1hesc	ALT_DONOR, CDS, coding, INTERNAL, intronic, OVCODE, OVEXON	NM_015172	PRRC2C	Salzman2013
	chr1:171556141-171557644	+	hsa_circ_0015251	1503	450	Nhek, Hepg2	ANNOTATED, CDS, coding, INTERNAL, OVCODE, OVEXON	NM_015172	PRRC2C	Salzman2013
	chr1:171556141-171558744	+	hsa_circ_0015252	2603	1550	Helas3, H1hesc	ALT_DONOR, CDS, coding, INTERNAL, intronic, OVCODE, OVEXON	NM_015172	PRRC2C	Salzman2013
	chr1:171556786-171557644	+	hsa_circ_0015253	858	231	Nhek, K562, Huvec, Hepg2, Helas3, H1hesc, Gm12878, Bj, A549, Sknshra, Mcf7	ANNOTATED, CDS, coding, INTERNAL, OVCODE, OVEXON	NM_015172	PRRC2C	Salzman2013
	chr1:171688310-171707603	-	hsa_circ_0111139	19293	213	temporal_lobe	ANNOTATED, CDS, coding, INTERNAL, OVCODE, OVEXON, UTR5	ENST00000236192.7	VAMP4	Rybak2015
	chr1:171890887-171958288	+	hsa_circ_0111142	67401	428	cerebellum	ANNOTATED, CDS, coding, INTERNAL, OVCODE, OVEXON	NM_015569	DNM3	Rybak2015
	chr1:171956795-171958288	+	hsa_circ_0111143	1493	354	diencephalon, occipital_lobe, frontal_cortex, parietal_lobe, temporal_lobe	ANNOTATED, CDS, coding, INTERNAL, OVCODE, OVEXON	NM_015569	DNM3	Rybak2015
	chr1:171956795-172007601	+	hsa_circ_0111144	50806	757	occipital_lobe	ANNOTATED, CDS, coding, INTERNAL, OVCODE, OVEXON	NM_015569	DNM3	Rybak2015
	chr1:172001541-172002405	+	hsa_circ_0111145	864	260	diencephalon, cerebellum, occipital_lobe, frontal_cortex, parietal_lobe, temporal_lobe	ANNOTATED, CDS, coding, INTERNAL, OVCODE, OVEXON	NM_015569	DNM3	Rybak2015
	chr1:172001541-172007601	+	hsa_circ_0111146	6060	403	diencephalon, occipital_lobe, frontal_cortex, parietal_lobe, temporal_lobe	ANNOTATED, CDS, coding, INTERNAL, OVCODE, OVEXON	NM_015569	DNM3	Rybak2015
	chr1:172001541-172017890	+	hsa_circ_0111147	16349	746	occipital_lobe, frontal_cortex, temporal_lobe	ANNOTATED, CDS, coding, INTERNAL, OVCODE, OVEXON	NM_015569	DNM3	Rybak2015
	chr1:172002244-172038045	+	hsa_circ_0111148	35801	734	occipital_lobe	ANNOTATED, CDS, coding, INTERNAL, OVCODE, OVEXON	NM_015569	DNM3	Rybak2015
	chr1:172002244-172100428	+	hsa_circ_0111149	98184	1001	frontal_cortex	ANNOTATED, CDS, coding, INTERNAL, OVCODE, OVEXON	ENST00000355305.5	DNM3	Rybak2015
	chr1:172007458-172017890	+	hsa_circ_0111150	10432	486	diencephalon, cerebellum, occipital_lobe, frontal_cortex, parietal_lobe, temporal_lobe	ANNOTATED, CDS, coding, INTERNAL, OVCODE, OVEXON	NM_015569	DNM3	Rybak2015
	chr1:172007458-172038045	+	hsa_circ_0111151	30587	573	diencephalon, cerebellum, occipital_lobe, frontal_cortex, parietal_lobe, temporal_lobe	ANNOTATED, CDS, coding, INTERNAL, OVCODE, OVEXON	NM_015569	DNM3	Rybak2015
	chr1:172011148-172017890	+	hsa_circ_0141494	6742	343	platelets	ANNOTATED, CDS, coding, INTERNAL, OVCODE, OVEXON	NM_015569	DNM3	Maass2017
	chr1:172011148-172017890	+	hsa_circ_0111152	6742	343	cerebellum, occipital_lobe, frontal_cortex, parietal_lobe, temporal_lobe	ANNOTATED, CDS, coding, INTERNAL, OVCODE, OVEXON	NM_015569	DNM3	Rybak2015
	chr1:172011148-172038045	+	hsa_circ_0111153	26897	430	occipital_lobe, frontal_cortex, parietal_lobe, temporal_lobe	ANNOTATED, CDS, coding, INTERNAL, OVCODE, OVEXON	NM_015569	DNM3	Rybak2015
	chr1:172011148-172038045	+	hsa_circ_0141495	26897	430	platelets	ANNOTATED, CDS, coding, INTERNAL, OVCODE, OVEXON	NM_015569	DNM3	Maass2017
	chr1:172011148-172100428	+	hsa_circ_0111154	89280	697	diencephalon, cerebellum, occipital_lobe, frontal_cortex, parietal_lobe, temporal_lobe	ANNOTATED, CDS, coding, INTERNAL, OVCODE, OVEXON	ENST00000355305.5	DNM3	Rybak2015
	chr1:172011148-172100428	+	hsa_circ_0141496	89280	697	platelets	ANNOTATED, CDS, coding, INTERNAL, OVCODE, OVEXON	ENST00000355305.5	DNM3	Maass2017
	chr1:172013524-172038045	+	hsa_circ_0111155	24521	294	temporal_lobe	ANNOTATED, CDS, coding, INTERNAL, OVCODE, OVEXON	NM_015569	DNM3	Rybak2015
	chr1:172037958-172100428	+	hsa_circ_0141497	62470	354	platelets	ANNOTATED, CDS, coding, INTERNAL, OVCODE, OVEXON	ENST00000355305.5	DNM3	Maass2017
	chr1:172061963-172100428	+	hsa_circ_0111156	38465	196	diencephalon, occipital_lobe, frontal_cortex, parietal_lobe, temporal_lobe	ANNOTATED, CDS, coding, INTERNAL, OVCODE, OVEXON	ENST00000355305.5	DNM3	Rybak2015
	chr1:172061963-172100428	+	hsa_circ_0141498	38465	196	platelets	ANNOTATED, CDS, coding, INTERNAL, OVCODE, OVEXON	ENST00000355305.5	DNM3	Maass2017
	chr1:172061963-172152036	+	hsa_circ_0141499	90073	50174	platelets	ALT_DONOR, CDS, coding, downstream_end, OVCODE, OVERLAPTX, OVEXON, UTR3	ENST00000367733.2	DNM3	Maass2017
	chr1:172061963-172152036	+	hsa_circ_0111157	90073	50174	occipital_lobe	ALT_DONOR, CDS, coding, downstream_end, OVCODE, OVERLAPTX, OVEXON, UTR3	ENST00000367733.2	DNM3	Rybak2015
	chr1:172097252-172100428	+	hsa_circ_0111158	3176	3176	temporal_lobe	ALT_ACCEPTOR, CDS, coding, INTERNAL, intronic, OVCODE, OVEXON	NM_015569	DNM3	Rybak2015
	chr1:172097252-172152036	+	hsa_circ_0111159	54784	53184	frontal_cortex	ALT_ACCEPTOR, ALT_DONOR, CDS, coding, downstream_end, intronic, OVCODE, OVERLAPTX, OVEXON, UTR3	ENST00000367733.2	DNM3	Rybak2015
	chr1:172097252-172177383	+	hsa_circ_0111160	80131	78531	diencephalon	ALT_ACCEPTOR, ALT_DONOR, CDS, coding, downstream_end, intronic, OVCODE, OVERLAPTX, OVEXON, UTR3	ENST00000367733.2	DNM3	Rybak2015
	chr1:172100314-172100428	+	hsa_circ_0141500	114	114	platelets	ANNOTATED, CDS, coding, INTERNAL, OVCODE, OVEXON	NM_015569	DNM3	Maass2017
	chr1:172100314-172100428	+	hsa_circ_0111161	114	114	cerebellum, frontal_cortex	ANNOTATED, CDS, coding, INTERNAL, OVCODE, OVEXON	NM_015569	DNM3	Rybak2015
	chr1:172100314-172152036	+	hsa_circ_0111162	51722	50122	cerebellum, frontal_cortex	ALT_DONOR, CDS, coding, downstream_end, OVCODE, OVERLAPTX, OVEXON, UTR3	ENST00000367733.2	DNM3	Rybak2015
	chr1:172100314-172152036	+	hsa_circ_0141501	51722	50122	platelets	ALT_DONOR, CDS, coding, downstream_end, OVCODE, OVERLAPTX, OVEXON, UTR3	ENST00000367733.2	DNM3	Maass2017
	chr1:172109619-172113577	-	hsa_circ_0005230	3958	3958	Hs68_RNase, Hs68_control, SY5Y_exp2_D0, Sy5y_exp1_D4, Sy5y_exp1_D0, Sy5y_exp1_D2, SY5Y_exp2_D4, chondrocytes, adipose, MSC	ALT_ACCEPTOR, ALT_DONOR, INTERNAL, ncRNA, OVERLAPTX, OVEXON	NR_038397	DNM3OS	Jeck2013, Rybak2015, Maass2017
	chr1:172177294-172222822	+	hsa_circ_0141502	45528	45528	platelets	ALT_ACCEPTOR, CDS, coding, INTERNAL, intronic, OVCODE, OVEXON	NM_015569	DNM3	Maass2017
	chr1:172183994-172222822	+	hsa_circ_0111163	38828	38828	occipital_lobe	ALT_ACCEPTOR, CDS, coding, INTERNAL, intronic, OVCODE, OVEXON	NM_015569	DNM3	Rybak2015
	chr1:172222712-172277979	+	hsa_circ_0111164	55267	222	diencephalon, parietal_lobe	ANNOTATED, CDS, coding, INTERNAL, OVCODE, OVEXON	NM_015569	DNM3	Rybak2015
	chr1:172222712-172277979	+	hsa_circ_0141503	55267	222	platelets	ANNOTATED, CDS, coding, INTERNAL, OVCODE, OVEXON	NM_015569	DNM3	Maass2017
	chr1:172356272-172357949	+	hsa_circ_0111165	1677	464	diencephalon, occipital_lobe, frontal_cortex, parietal_lobe, temporal_lobe	ANNOTATED, CDS, coding, INTERNAL, OVCODE, OVEXON	NM_015569	DNM3	Rybak2015
	chr1:172356272-172357949	+	hsa_circ_0141504	1677	464	platelets	ANNOTATED, CDS, coding, INTERNAL, OVCODE, OVEXON	NM_015569	DNM3	Maass2017
	chr1:172520651-172560211	+	hsa_circ_0015261	39560	2851	K562, Ag04450, A549, SY5Y_exp2_D0, diencephalon, Sy5y_exp1_D4, cerebellum, occipital_lobe, frontal_cortex, Sy5y_exp1_D2, parietal_lobe, temporal_lobe, vena_cava, platelets	ANNOTATED, CDS, coding, INTERNAL, OVCODE, OVERLAPTX, OVEXON	NM_014283	C1orf9	Salzman2013, Rybak2015, Maass2017
	chr1:172525008-172559066	+	hsa_circ_0111167	34058	2537	occipital_lobe	ANNOTATED, CDS, coding, INTERNAL, OVCODE, OVERLAPTX, OVEXON	NM_014283	C1orf9	Rybak2015
	chr1:172525008-172560211	+	hsa_circ_0111168	35203	2625	diencephalon, occipital_lobe, frontal_cortex, parietal_lobe, temporal_lobe	ANNOTATED, CDS, coding, INTERNAL, OVCODE, OVERLAPTX, OVEXON	NM_014283	C1orf9	Rybak2015
	chr1:172569203-172571927	+	hsa_circ_0015264	2724	352	K562, H1hesc, Bj, Ag04450, Sknshra	ANNOTATED, CDS, coding, INTERNAL, OVCODE, OVEXON	NM_014283	C1orf9	Salzman2013
	chr1:172569203-172580973	+	hsa_circ_0015265	11770	2426	Ag04450	ANNOTATED, CDS, coding, OVCODE, OVERLAPTX, OVEXON, UTR3	NM_014283	C1orf9	Salzman2013
	chr1:173490439-173526647	-	hsa_circ_0111179	36208	1693	diencephalon	ANNOTATED, CDS, coding, INTERNAL, OVCODE, OVERLAPTX, OVEXON	ENST00000367714.3	SLC9C2	Rybak2015
	chr1:173542320-173556969	-	hsa_circ_0111183	14649	689	diencephalon, cerebellum, occipital_lobe, frontal_cortex, parietal_lobe, temporal_lobe	ANNOTATED, CDS, coding, INTERNAL, OVCODE, OVERLAPTX, OVEXON	ENST00000367714.3	SLC9C2	Rybak2015
	chr1:173542320-173567171	-	hsa_circ_0111184	24851	818	diencephalon, cerebellum, occipital_lobe, frontal_cortex, parietal_lobe, temporal_lobe	ANNOTATED, CDS, coding, INTERNAL, OVCODE, OVERLAPTX, OVEXON	ENST00000367714.3	SLC9C2	Rybak2015
	chr1:173542325-173556859	-	hsa_circ_0111185	14534	574	occipital_lobe	ALT_ACCEPTOR, ALT_DONOR, CDS, coding, INTERNAL, OVCODE, OVERLAPTX, OVEXON	ENST00000367714.3	SLC9C2	Rybak2015
	chr1:173579082-173596298	-	hsa_circ_0111186	17216	506	parietal_lobe	ALT_DONOR, CDS, coding, INTERNAL, OVCODE, OVERLAPTX, OVEXON, UTR3	NM_198493	ANKRD45	Rybak2015
	chr1:173593925-173596298	-	hsa_circ_0111188	2373	234	diencephalon, cerebellum, occipital_lobe, frontal_cortex, parietal_lobe, temporal_lobe	ANNOTATED, CDS, coding, INTERNAL, OVCODE, OVEXON	NM_198493	ANKRD45	Rybak2015
	chr1:173593925-173616152	-	hsa_circ_0111189	22227	402	diencephalon, occipital_lobe, frontal_cortex	ANNOTATED, CDS, coding, INTERNAL, OVCODE, OVERLAPTX, OVEXON	NM_198493	ANKRD45	Rybak2015
	chr1:173772100-173772643	-	hsa_circ_0111194	543	543	cerebellum	ANNOTATED, CDS, coding, INTERNAL, OVCODE, OVEXON	NM_001127181	CENPL	Rybak2015
	chr1:173780269-173793157	-	hsa_circ_0015281	12888	269	K562, Huvec, H1hesc, Gm12878, Sknshra, Mcf7	ANNOTATED, CDS, coding, INTERNAL, OVCODE, OVEXON, UTR5	NM_001127181	CENPL	Salzman2013
	chr1:173797470-173827682	+	hsa_circ_0015282	30212	2550	Hsmm	ANNOTATED, CDS, coding, OVCODE, OVERLAPTX, OVEXON, UTR3	NM_018122	DARS2	Salzman2013
	chr1:173833038-173833644	-	hsa_circ_0015286	606	246	Mcf7	ANNOTATED, ncRNA, OVERLAPTX, OVEXON	NR_002578	GAS5	Salzman2013
	chr1:173833038-173834685	-	hsa_circ_0015287	1647	407	K562	ANNOTATED, ncRNA, OVERLAPTX, OVEXON	NR_002578	GAS5	Salzman2013
	chr1:173833038-173835032	-	hsa_circ_0015288	1994	445	Nhek, Hepg2, Helas3	ANNOTATED, ncRNA, OVERLAPTX, OVEXON	NR_002578	GAS5	Salzman2013
	chr1:173833038-173835344	-	hsa_circ_0015289	2306	475	Nhek	ANNOTATED, ncRNA, OVERLAPTX, OVEXON	NR_002578	GAS5	Salzman2013
	chr1:173833038-173837125	-	hsa_circ_0015290	4087	632	Gm12878	ANNOTATED, ncRNA, OVERLAPTX, OVEXON	NR_002578	GAS5	Salzman2013
	chr1:173833394-173833644	-	hsa_circ_0015291	250	71	K562	ANNOTATED, INTERNAL, ncRNA, OVERLAPTX, OVEXON	NR_002578	GAS5	Salzman2013
	chr1:173833394-173833842	-	hsa_circ_0111202	448	101	diencephalon, frontal_cortex, temporal_lobe	ANNOTATED, INTERNAL, ncRNA, OVEXON	TCONS_00013744_GAS5	TCONS_00013744_GAS5	Rybak2015
	chr1:173833394-173834420	-	hsa_circ_0015292	1026	155	K562, Helas3	ANNOTATED, INTERNAL, ncRNA, OVERLAPTX, OVEXON	NR_002578	GAS5	Salzman2013
	chr1:173833394-173834685	-	hsa_circ_0015293	1291	232	H1hesc	ANNOTATED, INTERNAL, ncRNA, OVERLAPTX, OVEXON	NR_002578	GAS5	Salzman2013
	chr1:173833394-173835032	-	hsa_circ_0015294	1638	270	K562, Ag04450	ANNOTATED, INTERNAL, ncRNA, OVERLAPTX, OVEXON	NR_002578	GAS5	Salzman2013
	chr1:173833394-173835344	-	hsa_circ_0015295	1950	300	K562	ANNOTATED, INTERNAL, ncRNA, OVERLAPTX, OVEXON	NR_002578	GAS5	Salzman2013
	chr1:173833394-173835705	-	hsa_circ_0015296	2311	340	K562, H1hesc	ANNOTATED, INTERNAL, ncRNA, OVERLAPTX, OVEXON	NR_002578	GAS5	Salzman2013
	chr1:173833394-173835934	-	hsa_circ_0015297	2540	376	K562	ANNOTATED, INTERNAL, ncRNA, OVERLAPTX, OVEXON	NR_002578	GAS5	Salzman2013
	chr1:173833394-173836181	-	hsa_circ_0015298	2787	429	K562, H1hesc	ANNOTATED, INTERNAL, ncRNA, OVERLAPTX, OVEXON	NR_002578	GAS5	Salzman2013
	chr1:173833394-173837125	-	hsa_circ_0015299	3731	457	K562, Gm12878, Ag04450	ANNOTATED, ncRNA, OVERLAPTX, OVEXON	NR_002578	GAS5	Salzman2013
	chr1:173833812-173834420	-	hsa_circ_0015300	608	84	K562, H1hesc, Gm12878	ANNOTATED, INTERNAL, ncRNA, OVERLAPTX, OVEXON	NR_002578	GAS5	Salzman2013
	chr1:173834366-173835032	-	hsa_circ_0015301	666	169	Hepg2	ANNOTATED, INTERNAL, ncRNA, OVERLAPTX, OVEXON	NR_002578	GAS5	Salzman2013
	chr1:173834608-173836181	-	hsa_circ_0015302	1573	274	K562	ANNOTATED, INTERNAL, ncRNA, OVEXON	NR_002578	GAS5	Salzman2013
	chr1:173834994-173836181	-	hsa_circ_0015303	1187	197	K562	ANNOTATED, INTERNAL, ncRNA, OVEXON	NR_002578	GAS5	Salzman2013
	chr1:173835052-173835312	-	hsa_circ_0092280	260	260	H9	ALT_ACCEPTOR, ALT_DONOR, downstream_end, ncRNA, OVEXON, upstream_start	NR_002750	SNORD44	Zhang2013
	chr1:173835314-173835705	-	hsa_circ_0015304	391	70	Nhek	ANNOTATED, INTERNAL, ncRNA, OVEXON	NR_002578	GAS5	Salzman2013
	chr1:173835314-173835934	-	hsa_circ_0015305	620	106	Gm12878, Bj, Ag04450, A549	ANNOTATED, INTERNAL, ncRNA, OVEXON	NR_002578	GAS5	Salzman2013
	chr1:173835314-173836181	-	hsa_circ_0015306	867	159	K562, Huvec, Hepg2, Helas3, Gm12878, Ag04450, Sknshra	ANNOTATED, INTERNAL, ncRNA, OVEXON	NR_002578	GAS5	Salzman2013
	chr1:173835314-173837125	-	hsa_circ_0015307	1811	187	Huvec	ANNOTATED, ncRNA, OVEXON	NR_002578	GAS5	Salzman2013
	chr1:173835665-173835705	-	hsa_circ_0015308	40	40	K562	ANNOTATED, INTERNAL, ncRNA, OVEXON	NR_002578	GAS5	Salzman2013
	chr1:173835665-173835934	-	hsa_circ_0002491	269	76	Hs68_RNase, Hs68_control, occipital_lobe	ANNOTATED, INTERNAL, ncRNA, OVEXON	NR_002578	GAS5	Jeck2013, Rybak2015
	chr1:173835665-173836181	-	hsa_circ_0015309	516	129	K562, Helas3	ANNOTATED, INTERNAL, ncRNA, OVEXON	NR_002578	GAS5	Salzman2013
	chr1:173835665-173837125	-	hsa_circ_0015310	1460	157	K562	ANNOTATED, ncRNA, OVEXON	NR_002578	GAS5	Salzman2013
	chr1:173838062-173855774	+	hsa_circ_0015311	17712	2249	Bj	ANNOTATED, CDS, coding, OVCODE, OVERLAPTX, OVEXON, UTR3, UTR5	NM_001122770	ZBTB37	Salzman2013
	chr1:173900351-173950147	-	hsa_circ_0015312	49796	10141	Gm12878	ANNOTATED, CDS, coding, OVCODE, OVERLAPTX, OVEXON, UTR3	NM_172071	RC3H1	Salzman2013
	chr1:173910402-173962273	-	hsa_circ_0111204	51871	3401	diencephalon	ANNOTATED, CDS, coding, INTERNAL, OVCODE, OVERLAPTX, OVEXON, UTR5	ENST00000367696.2	RC3H1	Rybak2015
	chr1:173915613-173947758	-	hsa_circ_0111207	32145	1992	diencephalon	ANNOTATED, CDS, coding, INTERNAL, OVCODE, OVEXON	ENST00000367696.2	RC3H1	Rybak2015
	chr1:173921123-173947758	-	hsa_circ_0111208	26635	1554	temporal_lobe	ANNOTATED, CDS, coding, INTERNAL, OVCODE, OVEXON	ENST00000367696.2	RC3H1	Rybak2015
	chr1:173930214-173953757	-	hsa_circ_0015317	23543	2139	A549, occipital_lobe	ANNOTATED, CDS, coding, INTERNAL, OVCODE, OVERLAPTX, OVEXON	NM_172071	RC3H1	Salzman2013, Rybak2015
	chr1:173933976-173941765	-	hsa_circ_0111209	7789	514	occipital_lobe	ANNOTATED, CDS, coding, INTERNAL, OVCODE, OVEXON	ENST00000367696.2	RC3H1	Rybak2015
	chr1:173933976-173947758	-	hsa_circ_0015319	13782	647	Huvec	ANNOTATED, CDS, coding, INTERNAL, OVCODE, OVEXON	NM_172071	RC3H1	Salzman2013
	chr1:173939642-173950147	-	hsa_circ_0111210	10505	566	diencephalon, occipital_lobe, frontal_cortex, parietal_lobe, temporal_lobe	ANNOTATED, CDS, coding, INTERNAL, OVCODE, OVERLAPTX, OVEXON	ENST00000367696.2	RC3H1	Rybak2015
	chr1:173939642-173953757	-	hsa_circ_0111211	14115	1103	frontal_cortex, parietal_lobe	ANNOTATED, CDS, coding, INTERNAL, OVCODE, OVERLAPTX, OVEXON	ENST00000367696.2	RC3H1	Rybak2015
	chr1:173947625-173953757	-	hsa_circ_0015320	6132	871	Nhek, Hepg2, A549, Mcf7	ANNOTATED, CDS, coding, INTERNAL, OVCODE, OVERLAPTX, OVEXON	NM_172071	RC3H1	Salzman2013
	chr1:173947625-173962273	-	hsa_circ_0111212	14648	1252	occipital_lobe, frontal_cortex	ANNOTATED, CDS, coding, INTERNAL, OVCODE, OVERLAPTX, OVEXON, UTR5	ENST00000367696.2	RC3H1	Rybak2015
	chr1:173949946-173950147	-	hsa_circ_0015321	201	201	K562	ANNOTATED, CDS, coding, INTERNAL, OVCODE, OVERLAPTX, OVEXON	NM_172071	RC3H1	Salzman2013
	chr1:173949946-173953757	-	hsa_circ_0015322	3811	738	Gm12878, frontal_cortex	ANNOTATED, CDS, coding, INTERNAL, OVCODE, OVERLAPTX, OVEXON	NM_172071	RC3H1	Salzman2013, Rybak2015
	chr1:173949946-173962273	-	hsa_circ_0111213	12327	1119	cerebellum	ANNOTATED, CDS, coding, INTERNAL, OVCODE, OVERLAPTX, OVEXON, UTR5	ENST00000367696.2	RC3H1	Rybak2015
	chr1:173961892-173962210	-	hsa_circ_0015323	318	318	K562, Hepg2, Helas3, Gm12878	ANNOTATED, CDS, coding, OVCODE, OVERLAPTX, OVEXON, UTR5	NM_172071	RC3H1	Salzman2013
	chr1:173961892-173962273	-	hsa_circ_0004927	381	381	Hs68_RNase, Hs68_control, diencephalon, cerebellum, occipital_lobe, frontal_cortex, parietal_lobe, temporal_lobe, VSMC	ALT_ACCEPTOR, CDS, coding, OVCODE, OVEXON, upstream_start, UTR5	NM_172071	RC3H1	Jeck2013, Rybak2015, Maass2017
	chr1:174128551-174671394	+	hsa_circ_0015324	542843	2446	K562	ANNOTATED, CDS, coding, OVCODE, OVERLAPTX, OVEXON, UTR5	NM_014857	RABGAP1L	Salzman2013
	chr1:174190109-174245073	+	hsa_circ_0111215	54964	1018	frontal_cortex	ANNOTATED, CDS, coding, INTERNAL, OVCODE, OVEXON	NM_014857	RABGAP1L	Rybak2015
	chr1:174200282-174221728	+	hsa_circ_0111216	21446	655	cerebellum, occipital_lobe, frontal_cortex, parietal_lobe, temporal_lobe	ANNOTATED, CDS, coding, INTERNAL, OVCODE, OVEXON	NM_014857	RABGAP1L	Rybak2015
	chr1:174200282-174247917	+	hsa_circ_0111217	47635	992	diencephalon, occipital_lobe, frontal_cortex, parietal_lobe, temporal_lobe	ANNOTATED, CDS, coding, INTERNAL, OVCODE, OVEXON	NM_014857	RABGAP1L	Rybak2015
	chr1:174200282-174274265	+	hsa_circ_0111218	73983	1134	diencephalon, cerebellum, occipital_lobe, frontal_cortex, parietal_lobe, temporal_lobe	ANNOTATED, CDS, coding, INTERNAL, OVCODE, OVEXON	NM_014857	RABGAP1L	Rybak2015
	chr1:174210620-174221728	+	hsa_circ_0111219	11108	444	occipital_lobe	ANNOTATED, CDS, coding, INTERNAL, OVCODE, OVEXON	NM_014857	RABGAP1L	Rybak2015
	chr1:174210620-174247917	+	hsa_circ_0111220	37297	781	diencephalon, occipital_lobe, frontal_cortex	ANNOTATED, CDS, coding, INTERNAL, OVCODE, OVEXON	NM_014857	RABGAP1L	Rybak2015
	chr1:174210620-174274265	+	hsa_circ_0111221	63645	923	frontal_cortex	ANNOTATED, CDS, coding, INTERNAL, OVCODE, OVEXON	NM_014857	RABGAP1L	Rybak2015
	chr1:174219612-174219770	+	hsa_circ_0015330	158	158	K562	ANNOTATED, CDS, coding, INTERNAL, OVCODE, OVEXON	NM_014857	RABGAP1L	Salzman2013
	chr1:174219612-174247917	+	hsa_circ_0111222	28305	606	occipital_lobe	ANNOTATED, CDS, coding, INTERNAL, OVCODE, OVEXON	NM_014857	RABGAP1L	Rybak2015
	chr1:174219725-174247917	+	hsa_circ_0111223	28192	493	diencephalon	ALT_ACCEPTOR, CDS, coding, INTERNAL, OVCODE, OVEXON	NM_014857	RABGAP1L	Rybak2015
	chr1:174221617-174245073	+	hsa_circ_0111224	23456	281	diencephalon	ANNOTATED, CDS, coding, INTERNAL, OVCODE, OVEXON	NM_014857	RABGAP1L	Rybak2015
	chr1:174241551-174247917	+	hsa_circ_0000161	6366	337	cd_19, K562, occipital_lobe, frontal_cortex	ANNOTATED, CDS, coding, INTERNAL	NM_014857	RABGAP1L	Memczak2013, Salzman2013, Rybak2015
	chr1:174241551-174274265	+	hsa_circ_0005089	32714	479	Hs68_RNase, Hs68_control, K562, Ag04450, Sknshra, diencephalon, occipital_lobe, frontal_cortex, parietal_lobe, temporal_lobe	ANNOTATED, CDS, coding, INTERNAL, OVCODE, OVEXON	NM_014857	RABGAP1L	Jeck2013, Salzman2013, Rybak2015
	chr1:174241551-174340210	+	hsa_circ_0015331	98659	573	K562	ANNOTATED, CDS, coding, INTERNAL, OVCODE, OVEXON	NM_014857	RABGAP1L	Salzman2013
	chr1:174241551-174606626	+	hsa_circ_0015332	365075	838	H1hesc	ANNOTATED, CDS, coding, INTERNAL, OVCODE, OVERLAPTX, OVEXON	NM_014857	RABGAP1L	Salzman2013
	chr1:174244970-174274265	+	hsa_circ_0111225	29295	412	cerebellum, parietal_lobe, temporal_lobe	ANNOTATED, CDS, coding, INTERNAL, OVCODE, OVEXON	NM_014857	RABGAP1L	Rybak2015
	chr1:174244970-174340210	+	hsa_circ_0111226	95240	506	parietal_lobe, temporal_lobe	ANNOTATED, CDS, coding, INTERNAL, OVCODE, OVEXON	NM_014857	RABGAP1L	Rybak2015
	chr1:174244970-174363283	+	hsa_circ_0006029	118313	657	Hs68_RNase, Hs68_control, K562	ANNOTATED, CDS, coding, INTERNAL, OVCODE, OVEXON	NM_014857	RABGAP1L	Jeck2013, Salzman2013
	chr1:174274123-174340210	+	hsa_circ_0015333	66087	236	K562	ANNOTATED, CDS, coding, INTERNAL, OVCODE, OVEXON	NM_014857	RABGAP1L	Salzman2013
	chr1:174274123-174363283	+	hsa_circ_0111227	89160	387	temporal_lobe	ANNOTATED, CDS, coding, INTERNAL, OVCODE, OVEXON	NM_014857	RABGAP1L	Rybak2015
	chr1:174303302-174363283	+	hsa_circ_0111228	59981	37059	occipital_lobe	ALT_ACCEPTOR, CDS, coding, INTERNAL, intronic, OVCODE, OVEXON	NM_014857	RABGAP1L	Rybak2015
	chr1:174340116-174363283	+	hsa_circ_0141506	23167	245	right_atrium	ANNOTATED, CDS, coding, INTERNAL, OVCODE, OVEXON	NM_014857	RABGAP1L	Maass2017
	chr1:174340116-174363283	+	hsa_circ_0111229	23167	245	occipital_lobe, frontal_cortex, parietal_lobe	ANNOTATED, CDS, coding, INTERNAL, OVCODE, OVEXON	NM_014857	RABGAP1L	Rybak2015
	chr1:174363132-174363283	+	hsa_circ_0015334	151	151	A549	ANNOTATED, CDS, coding, INTERNAL, OVCODE, OVEXON	NM_014857	RABGAP1L	Salzman2013
	chr1:174363132-174384995	+	hsa_circ_0111230	21863	21863	frontal_cortex	ALT_DONOR, CDS, coding, INTERNAL, intronic, OVCODE, OVEXON	NM_014857	RABGAP1L	Rybak2015
	chr1:174364319-174364547	-	hsa_circ_0111231	228	228	cerebellum	ANTISENSE, coding, INTERNAL, intronic	NM_014857	RABGAP1L	Rybak2015
	chr1:174415617-174415921	+	hsa_circ_0111232	304	304	occipital_lobe	ALT_ACCEPTOR, ALT_DONOR, coding, INTERNAL, intronic	NM_014857	RABGAP1L	Rybak2015
	chr1:174606512-174671394	+	hsa_circ_0015335	64882	459	Nhek, K562, Hepg2, Helas3, Ag04450, diencephalon, occipital_lobe, frontal_cortex, parietal_lobe, temporal_lobe	ANNOTATED, CDS, coding, INTERNAL, OVCODE, OVERLAPTX, OVEXON	NM_014857	RABGAP1L	Salzman2013, Rybak2015
	chr1:174652659-174671394	+	hsa_circ_0015336	18735	345	Nhek, K562, Hepg2, Helas3, A549, diencephalon	ANNOTATED, CDS, coding, INTERNAL, OVCODE, OVERLAPTX, OVEXON	NM_014857	RABGAP1L	Salzman2013, Rybak2015
	chr1:174668662-174671394	+	hsa_circ_0111233	2732	270	diencephalon, occipital_lobe, frontal_cortex	ANNOTATED, CDS, coding, INTERNAL, OVCODE, OVERLAPTX, OVEXON	NM_014857	RABGAP1L	Rybak2015
	chr1:174704402-174704592	-	hsa_circ_0111234	190	190	occipital_lobe	ANTISENSE, coding, INTERNAL, intronic	NM_014857	RABGAP1L	Rybak2015
	chr1:174721450-174957975	+	hsa_circ_0015337	236525	31212	K562	ALT_DONOR, CDS, coding, downstream_end, OVCODE, OVERLAPTX, OVEXON, UTR3	NM_014857	RABGAP1L	Salzman2013
	chr1:174846529-174846743	+	hsa_circ_0015338	214	214	K562	ANNOTATED, CDS, coding, INTERNAL, OVCODE, OVEXON, UTR5	NM_001035230	RABGAP1L	Salzman2013
	chr1:174846529-174964445	+	hsa_circ_0015339	117916	37725	Nhek, Helas3, H1hesc	ALT_DONOR, CDS, coding, downstream_end, OVCODE, OVERLAPTX, OVEXON, UTR3, UTR5	NM_001035230	RABGAP1L	Salzman2013
	chr1:174938413-174952042	+	hsa_circ_0111236	13629	372	occipital_lobe, temporal_lobe	ANNOTATED, CDS, coding, INTERNAL, OVCODE, OVEXON	NM_001243765	RABGAP1L	Rybak2015
	chr1:174945214-174952042	+	hsa_circ_0141507	6828	261	platelets	ANNOTATED, CDS, coding, INTERNAL, OVCODE, OVEXON	NM_001243765	RABGAP1L	Maass2017
	chr1:174959237-174959358	+	hsa_circ_0111237	121	121	occipital_lobe	ALT_ACCEPTOR, ALT_DONOR, coding, INTERNAL, OVEXON, UTR3	NM_001243765	RABGAP1L	Rybak2015
	chr1:174973749-174977842	+	hsa_circ_0015340	4093	515	A549, frontal_cortex	ANNOTATED, CDS, coding, INTERNAL, OVCODE, OVERLAPTX, OVEXON	NM_014412	CACYBP	Salzman2013, Rybak2015
	chr1:174976233-174976333	+	hsa_circ_0015341	100	100	Huvec	ANNOTATED, CDS, coding, INTERNAL, OVCODE, OVERLAPTX, OVEXON	NM_014412	CACYBP	Salzman2013
	chr1:174976233-174977842	+	hsa_circ_0015342	1609	198	Huvec	ANNOTATED, CDS, coding, INTERNAL, OVCODE, OVERLAPTX, OVEXON	NM_014412	CACYBP	Salzman2013
	chr1:174982093-174987712	-	hsa_circ_0015343	5619	2053	K562	ANNOTATED, ncRNA, OVCODE, OVERLAPTX, OVEXON	NR_037606	MRPS14	Salzman2013
	chr1:175916330-176055026	-	hsa_circ_0015348	138696	1152	K562	ANNOTATED, CDS, coding, INTERNAL, OVCODE, OVERLAPTX, OVEXON	NM_022457	RFWD2	Salzman2013
	chr1:175916330-176085817	-	hsa_circ_0015349	169487	1210	Hepg2, H1hesc	ANNOTATED, CDS, coding, INTERNAL, OVCODE, OVERLAPTX, OVEXON	NM_022457	RFWD2	Salzman2013
	chr1:175916330-176105683	-	hsa_circ_0015350	189353	1347	Sknshra	ANNOTATED, CDS, coding, INTERNAL, OVCODE, OVERLAPTX, OVEXON	NM_022457	RFWD2	Salzman2013
	chr1:175916330-176145143	-	hsa_circ_0015351	228813	1711	A549	ANNOTATED, CDS, coding, INTERNAL, OVCODE, OVERLAPTX, OVEXON	NM_022457	RFWD2	Salzman2013
	chr1:175956078-175996824	-	hsa_circ_0015352	40746	521	A549, diencephalon, cerebellum, occipital_lobe, frontal_cortex, parietal_lobe, temporal_lobe	ANNOTATED, CDS, coding, INTERNAL, OVCODE, OVERLAPTX, OVEXON	NM_022457	RFWD2	Salzman2013, Rybak2015
	chr1:175956078-176015460	-	hsa_circ_0111251	59382	856	occipital_lobe, frontal_cortex, parietal_lobe, temporal_lobe	ANNOTATED, CDS, coding, INTERNAL, OVCODE, OVERLAPTX, OVEXON	ENST00000367669.3	RFWD2	Rybak2015
	chr1:175956078-176055026	-	hsa_circ_0015353	98948	1107	K562, frontal_cortex, temporal_lobe	ANNOTATED, CDS, coding, INTERNAL, OVCODE, OVERLAPTX, OVEXON	NM_022457	RFWD2	Salzman2013, Rybak2015
	chr1:175956078-176104222	-	hsa_circ_0015354	148144	1242	Ag04450	ANNOTATED, CDS, coding, INTERNAL, OVCODE, OVERLAPTX, OVEXON	NM_022457	RFWD2	Salzman2013
	chr1:175956078-176145143	-	hsa_circ_0015355	189065	1666	K562	ANNOTATED, CDS, coding, INTERNAL, OVCODE, OVERLAPTX, OVEXON	NM_022457	RFWD2	Salzman2013
	chr1:175956078-176153828	-	hsa_circ_0015356	197750	1726	K562, Gm12878	ANNOTATED, CDS, coding, INTERNAL, OVCODE, OVERLAPTX, OVEXON	NM_022457	RFWD2	Salzman2013
	chr1:175996707-175996824	-	hsa_circ_0015358	117	117	Nhek, K562	ANNOTATED, CDS, coding, INTERNAL, OVCODE, OVEXON	NM_022457	RFWD2	Salzman2013
	chr1:175996707-176015460	-	hsa_circ_0015359	18753	452	Nhek, K562, Hepg2, Helas3, Gm12878, Bj, A549, Sknshra, diencephalon, occipital_lobe, frontal_cortex, parietal_lobe, temporal_lobe	ANNOTATED, CDS, coding, INTERNAL, OVCODE, OVERLAPTX, OVEXON	NM_022457	RFWD2	Salzman2013, Rybak2015
	chr1:175996707-176020409	-	hsa_circ_0111252	23702	5401	parietal_lobe	ALT_ACCEPTOR, CDS, coding, INTERNAL, intronic, OVCODE, OVERLAPTX, OVEXON	ENST00000367669.3	RFWD2	Rybak2015
	chr1:175996707-176050423	-	hsa_circ_0111253	53716	588	diencephalon	ANNOTATED, CDS, coding, INTERNAL, OVCODE, OVERLAPTX, OVEXON	ENST00000367669.3	RFWD2	Rybak2015
	chr1:175996707-176055026	-	hsa_circ_0111254	58319	703	occipital_lobe, frontal_cortex, temporal_lobe	ANNOTATED, CDS, coding, INTERNAL, OVCODE, OVERLAPTX, OVEXON	ENST00000367669.3	RFWD2	Rybak2015
	chr1:175996707-176085817	-	hsa_circ_0015360	89110	761	K562, Helas3, H1hesc, Gm12878, Bj, diencephalon, occipital_lobe	ANNOTATED, CDS, coding, INTERNAL, OVCODE, OVERLAPTX, OVEXON	NM_022457	RFWD2	Salzman2013, Rybak2015
	chr1:175996707-176105683	-	hsa_circ_0008941	108976	898	Hs68_RNase, Hs68_control, K562, Ag04450, Sknshra	ANNOTATED, CDS, coding, INTERNAL, OVCODE, OVEXON	NM_022457	RFWD2	Jeck2013, Salzman2013
	chr1:175996707-176145143	-	hsa_circ_0015361	148436	1262	K562	ANNOTATED, CDS, coding, INTERNAL, OVCODE, OVERLAPTX, OVEXON	NM_022457	RFWD2	Salzman2013
	chr1:176012321-176015460	-	hsa_circ_0005357	3139	335	Hs68_RNase, Hs68_control, K562, Helas3, H1hesc, Gm12878, diencephalon, cerebellum, Sy5y_exp1_D0, occipital_lobe, frontal_cortex, parietal_lobe, temporal_lobe	ANNOTATED, CDS, coding, INTERNAL, OVCODE, OVEXON	NM_022457	RFWD2	Jeck2013, Salzman2013, Rybak2015
	chr1:176012321-176050423	-	hsa_circ_0015362	38102	471	K562	ANNOTATED, CDS, coding, INTERNAL, OVCODE, OVERLAPTX, OVEXON	NM_022457	RFWD2	Salzman2013
	chr1:176012321-176055026	-	hsa_circ_0111255	42705	586	diencephalon, cerebellum, occipital_lobe, frontal_cortex, parietal_lobe	ANNOTATED, CDS, coding, INTERNAL, OVCODE, OVERLAPTX, OVEXON	ENST00000367669.3	RFWD2	Rybak2015
	chr1:176012321-176085817	-	hsa_circ_0111256	73496	644	diencephalon, cerebellum, occipital_lobe, frontal_cortex, temporal_lobe	ANNOTATED, CDS, coding, INTERNAL, OVCODE, OVERLAPTX, OVEXON	ENST00000367669.3	RFWD2	Rybak2015
	chr1:176012321-176105683	-	hsa_circ_0111257	93362	781	diencephalon, cerebellum, occipital_lobe, frontal_cortex, parietal_lobe, temporal_lobe	ANNOTATED, CDS, coding, INTERNAL, OVCODE, OVERLAPTX, OVEXON	ENST00000367669.3	RFWD2	Rybak2015
	chr1:176012845-176069497	-	hsa_circ_0015363	56652	14975	Huvec, Helas3	ALT_ACCEPTOR, CDS, coding, INTERNAL, intronic, OVCODE, OVERLAPTX, OVEXON	NM_022457	RFWD2	Salzman2013
	chr1:176015316-176062018	-	hsa_circ_0111258	46702	7387	frontal_cortex	ALT_ACCEPTOR, CDS, coding, INTERNAL, intronic, OVCODE, OVERLAPTX, OVEXON	ENST00000367669.3	RFWD2	Rybak2015
	chr1:176023806-176085817	-	hsa_circ_0111259	62011	26790	frontal_cortex	ALT_DONOR, CDS, coding, INTERNAL, intronic, OVCODE, OVEXON	ENST00000367669.3	RFWD2	Rybak2015
	chr1:176044398-176085817	-	hsa_circ_0111260	41419	6198	occipital_lobe	ALT_DONOR, CDS, coding, INTERNAL, intronic, OVCODE, OVEXON	ENST00000367669.3	RFWD2	Rybak2015
	chr1:176050287-176055026	-	hsa_circ_0015364	4739	251	Nhek, K562, Hepg2, Helas3, H1hesc, Gm12878, Ag04450, A549, Mcf7, diencephalon, cerebellum, occipital_lobe, frontal_cortex, Sy5y_exp1_D2, parietal_lobe, temporal_lobe	ANNOTATED, CDS, coding, INTERNAL, OVCODE, OVEXON	NM_022457	RFWD2	Salzman2013, Rybak2015
	chr1:176050287-176085817	-	hsa_circ_0015365	35530	309	K562, H1hesc, Gm12878, Ag04450, diencephalon, cerebellum, occipital_lobe, frontal_cortex, parietal_lobe, temporal_lobe, platelets	ANNOTATED, CDS, coding, INTERNAL, OVCODE, OVEXON	NM_022457	RFWD2	Salzman2013, Rybak2015, Maass2017
	chr1:176050287-176104222	-	hsa_circ_0111261	53935	386	temporal_lobe	ANNOTATED, CDS, coding, INTERNAL, OVCODE, OVEXON	ENST00000367669.3	RFWD2	Rybak2015
	chr1:176050287-176105683	-	hsa_circ_0003572	55396	446	Hs68_RNase, Hs68_control, K562, Hepg2, Helas3, H1hesc, Gm12878, Bj, Ag04450, A549, Sknshra, SY5Y_exp2_D0, diencephalon, cerebellum, occipital_lobe, frontal_cortex, Sy5y_exp1_D2, parietal_lobe, temporal_lobe, platelets	ANNOTATED, CDS, coding, INTERNAL, OVCODE, OVEXON	NM_022457	RFWD2	Jeck2013, Salzman2013, Rybak2015, Maass2017
	chr1:176050287-176113236	-	hsa_circ_0111262	62949	7999	diencephalon, cerebellum, occipital_lobe, frontal_cortex, parietal_lobe, temporal_lobe	ALT_ACCEPTOR, CDS, coding, INTERNAL, intronic, OVCODE, OVEXON	ENST00000367669.3	RFWD2	Rybak2015
	chr1:176050287-176118210	-	hsa_circ_0015366	67923	515	K562, H1hesc, Bj, A549, Sknshra, diencephalon, cerebellum, occipital_lobe, frontal_cortex, parietal_lobe, temporal_lobe	ANNOTATED, CDS, coding, INTERNAL, OVCODE, OVEXON	NM_022457	RFWD2	Salzman2013, Rybak2015
	chr1:176050287-176133027	-	hsa_circ_0015367	82740	712	K562, Sknshra, diencephalon, cerebellum, occipital_lobe, frontal_cortex, parietal_lobe	ANNOTATED, CDS, coding, INTERNAL, OVCODE, OVEXON	NM_022457	RFWD2	Salzman2013, Rybak2015
	chr1:176050287-176145143	-	hsa_circ_0015368	94856	810	H1hesc, A549, diencephalon, occipital_lobe, frontal_cortex	ANNOTATED, CDS, coding, INTERNAL, OVCODE, OVEXON	NM_022457	RFWD2	Salzman2013, Rybak2015
	chr1:176050287-176153828	-	hsa_circ_0015369	103541	870	K562, Helas3, H1hesc	ANNOTATED, CDS, coding, INTERNAL, OVCODE, OVEXON	NM_022457	RFWD2	Salzman2013
	chr1:176054911-176085817	-	hsa_circ_0015370	30906	173	K562, occipital_lobe	ANNOTATED, CDS, coding, INTERNAL, OVCODE, OVEXON	NM_022457	RFWD2	Salzman2013, Rybak2015
	chr1:176054911-176118210	-	hsa_circ_0015371	63299	379	H1hesc	ANNOTATED, CDS, coding, INTERNAL, OVCODE, OVEXON	NM_022457	RFWD2	Salzman2013
	chr1:176085759-176104222	-	hsa_circ_0015372	18463	135	K562	ANNOTATED, CDS, coding, INTERNAL, OVCODE, OVEXON	NM_022457	RFWD2	Salzman2013
	chr1:176085759-176105683	-	hsa_circ_0015373	19924	195	K562, Hepg2, H1hesc, Gm12878, Bj, A549, Sknshra, diencephalon, cerebellum, occipital_lobe, frontal_cortex, parietal_lobe, temporal_lobe, SY5Y_exp2_D4	ANNOTATED, CDS, coding, INTERNAL, OVCODE, OVEXON	NM_022457	RFWD2	Salzman2013, Rybak2015
	chr1:176085759-176113236	-	hsa_circ_0111263	27477	7748	occipital_lobe	ALT_ACCEPTOR, CDS, coding, INTERNAL, intronic, OVCODE, OVEXON	ENST00000367669.3	RFWD2	Rybak2015
	chr1:176085759-176118210	-	hsa_circ_0015374	32451	264	Bj, Ag04450, A549, diencephalon, cerebellum, occipital_lobe, frontal_cortex, parietal_lobe, temporal_lobe	ANNOTATED, CDS, coding, INTERNAL, OVCODE, OVEXON	NM_022457	RFWD2	Salzman2013, Rybak2015
	chr1:176085759-176133027	-	hsa_circ_0111264	47268	461	occipital_lobe, frontal_cortex, parietal_lobe	ANNOTATED, CDS, coding, INTERNAL, OVCODE, OVEXON	ENST00000367669.3	RFWD2	Rybak2015
	chr1:176085759-176145143	-	hsa_circ_0111265	59384	559	diencephalon, cerebellum, occipital_lobe, frontal_cortex, temporal_lobe	ANNOTATED, CDS, coding, INTERNAL, OVCODE, OVEXON	ENST00000367669.3	RFWD2	Rybak2015
	chr1:176104145-176105683	-	hsa_circ_0015375	1538	137	Bj	ANNOTATED, CDS, coding, INTERNAL, OVCODE, OVEXON	NM_022457	RFWD2	Salzman2013
	chr1:176104145-176118210	-	hsa_circ_0005872	14065	206	Hs68_RNase, Hs68_control, Sknshra, Mcf7, cerebellum, frontal_cortex	ANNOTATED, CDS, coding, INTERNAL, OVCODE, OVEXON	NM_022457	RFWD2	Jeck2013, Salzman2013, Rybak2015
	chr1:176104145-176133027	-	hsa_circ_0008566	28882	403	Hs68_RNase, Hs68_control, K562, Huvec, Ag04450, frontal_cortex, parietal_lobe, temporal_lobe	ANNOTATED, CDS, coding, INTERNAL, OVCODE, OVEXON	NM_022457	RFWD2	Jeck2013, Salzman2013, Rybak2015
	chr1:176104145-176145143	-	hsa_circ_0111266	40998	501	occipital_lobe, frontal_cortex	ANNOTATED, CDS, coding, INTERNAL, OVCODE, OVEXON	ENST00000367669.3	RFWD2	Rybak2015
	chr1:176104145-176153828	-	hsa_circ_0111267	49683	561	cerebellum, frontal_cortex, temporal_lobe	ANNOTATED, CDS, coding, INTERNAL, OVCODE, OVEXON	ENST00000367669.3	RFWD2	Rybak2015
	chr1:176105623-176145143	-	hsa_circ_0111268	39520	424	cerebellum, occipital_lobe	ANNOTATED, CDS, coding, INTERNAL, OVCODE, OVEXON	ENST00000367669.3	RFWD2	Rybak2015
	chr1:176113140-176133027	-	hsa_circ_0111269	19887	5267	cerebellum, frontal_cortex, parietal_lobe, temporal_lobe	ALT_DONOR, CDS, coding, INTERNAL, intronic, OVCODE, OVEXON	ENST00000367669.3	RFWD2	Rybak2015
	chr1:176113140-176145143	-	hsa_circ_0111270	32003	5365	diencephalon, cerebellum, occipital_lobe, frontal_cortex, parietal_lobe, temporal_lobe	ALT_DONOR, CDS, coding, INTERNAL, intronic, OVCODE, OVEXON	ENST00000367669.3	RFWD2	Rybak2015
	chr1:176113140-176153828	-	hsa_circ_0111271	40688	5425	diencephalon, cerebellum, frontal_cortex	ALT_DONOR, CDS, coding, INTERNAL, intronic, OVCODE, OVEXON	ENST00000367669.3	RFWD2	Rybak2015
	chr1:176118141-176133027	-	hsa_circ_0015376	14886	266	Helas3, diencephalon, cerebellum, occipital_lobe, frontal_cortex, parietal_lobe, temporal_lobe	ANNOTATED, CDS, coding, INTERNAL, OVCODE, OVEXON	NM_022457	RFWD2	Salzman2013, Rybak2015
	chr1:176118141-176145143	-	hsa_circ_0005288	27002	364	Hs68_RNase, Hs68_control, diencephalon, cerebellum, occipital_lobe, frontal_cortex, parietal_lobe, temporal_lobe	ANNOTATED, CDS, coding, INTERNAL, OVCODE, OVEXON	NM_022457	RFWD2	Jeck2013, Rybak2015
	chr1:176118141-176153828	-	hsa_circ_0004436	35687	424	Hs68_RNase, Hs68_control, diencephalon, cerebellum, occipital_lobe, frontal_cortex, parietal_lobe, temporal_lobe	ANNOTATED, CDS, coding, INTERNAL, OVCODE, OVEXON	NM_022457	RFWD2	Jeck2013, Rybak2015
	chr1:176132004-176133027	-	hsa_circ_0015377	1023	197	K562, A549, diencephalon, frontal_cortex	ANNOTATED, CDS, coding, INTERNAL, OVCODE, OVEXON	NM_022457	RFWD2	Salzman2013, Rybak2015
	chr1:176132004-176145143	-	hsa_circ_0003011	13139	295	Hs68_RNase, Hs68_control, K562, Gm12878	ANNOTATED, CDS, coding, INTERNAL, OVCODE, OVEXON	NM_022457	RFWD2	Jeck2013, Salzman2013
	chr1:176132004-176153828	-	hsa_circ_0009064	21824	355	Hs68_RNase, Hs68_control, K562, H1hesc, Gm12878, Bj, Ag04450, diencephalon, cerebellum, occipital_lobe, frontal_cortex, parietal_lobe, temporal_lobe, WAS2	ANNOTATED, CDS, coding, INTERNAL, OVCODE, OVEXON	NM_022457	RFWD2	Jeck2013, Salzman2013, Rybak2015, Maass2017
	chr1:176145045-176145143	-	hsa_circ_0015378	98	98	K562, Ag04450	ANNOTATED, CDS, coding, INTERNAL, OVCODE, OVEXON	NM_022457	RFWD2	Salzman2013
	chr1:176145045-176153828	-	hsa_circ_0015379	8783	158	Nhek, K562, Hepg2, Helas3, H1hesc, Gm12878, Bj, Ag04450, A549	ANNOTATED, CDS, coding, INTERNAL, OVCODE, OVEXON	NM_022457	RFWD2	Salzman2013
	chr1:176153768-176176370	-	hsa_circ_0015380	22602	723	Huvec	ANNOTATED, CDS, coding, OVCODE, OVERLAPTX, OVEXON, UTR5	NM_022457	RFWD2	Salzman2013
	chr1:176524542-176564731	+	hsa_circ_0111275	40189	2907	diencephalon	ANNOTATED, CDS, coding, INTERNAL, OVCODE, OVEXON, UTR5	ENST00000367662.3	PAPPA2	Rybak2015
	chr1:176563659-176564731	+	hsa_circ_0015382	1072	1072	Helas3, diencephalon	ANNOTATED, CDS, coding, INTERNAL, OVCODE, OVEXON	NM_020318	PAPPA2	Salzman2013, Rybak2015
	chr1:178745816-178858831	+	hsa_circ_0015398	113015	1330	Hepg2, Ag04450	ANNOTATED, CDS, coding, INTERNAL, OVCODE, OVERLAPTX, OVEXON, UTR5	NM_152663	RALGPS2	Salzman2013
	chr1:178753552-178854346	+	hsa_circ_0015399	100794	983	Huvec, Helas3	ANNOTATED, CDS, coding, INTERNAL, OVCODE, OVERLAPTX, OVEXON	NM_152663	RALGPS2	Salzman2013
	chr1:178777179-178790839	+	hsa_circ_0111315	13660	267	diencephalon	ANNOTATED, CDS, coding, INTERNAL, OVCODE, OVEXON	ENST00000367635.3	RALGPS2	Rybak2015
	chr1:178777179-178802685	+	hsa_circ_0015400	25506	394	H1hesc, diencephalon, cerebellum, occipital_lobe, frontal_cortex, parietal_lobe, temporal_lobe	ANNOTATED, CDS, coding, INTERNAL, OVCODE, OVEXON	NM_152663	RALGPS2	Salzman2013, Rybak2015
	chr1:178777179-178889237	+	hsa_circ_0015401	112058	5282	H1hesc	ANNOTATED, CDS, coding, OVCODE, OVERLAPTX, OVEXON, UTR3	NM_152663	RALGPS2	Salzman2013
	chr1:178780449-178858831	+	hsa_circ_0015402	78382	950	Hepg2	ANNOTATED, CDS, coding, INTERNAL, OVCODE, OVERLAPTX, OVEXON	NM_152663	RALGPS2	Salzman2013
	chr1:178780449-178889237	+	hsa_circ_0015403	108788	5198	Ag04450	ANNOTATED, CDS, coding, OVCODE, OVERLAPTX, OVEXON, UTR3	NM_152663	RALGPS2	Salzman2013
	chr1:178802558-178848127	+	hsa_circ_0111317	45569	356	diencephalon, occipital_lobe, frontal_cortex	ANNOTATED, CDS, coding, INTERNAL, OVCODE, OVERLAPTX, OVEXON	ENST00000367635.3	RALGPS2	Rybak2015
	chr1:178846632-178848127	+	hsa_circ_0111318	1495	229	diencephalon	ANNOTATED, CDS, coding, INTERNAL, OVCODE, OVEXON	ENST00000367635.3	RALGPS2	Rybak2015
	chr1:178846632-178852668	+	hsa_circ_0015404	6036	297	Helas3, H1hesc, diencephalon, cerebellum, occipital_lobe, frontal_cortex, parietal_lobe, temporal_lobe	ANNOTATED, CDS, coding, INTERNAL, OVCODE, OVEXON	NM_152663	RALGPS2	Salzman2013, Rybak2015
	chr1:178846632-178854346	+	hsa_circ_0015405	7714	433	Ag04450	ANNOTATED, CDS, coding, INTERNAL, OVCODE, OVEXON	NM_152663	RALGPS2	Salzman2013
	chr1:178846632-178855255	+	hsa_circ_0111319	8623	585	occipital_lobe, frontal_cortex, parietal_lobe, temporal_lobe	ANNOTATED, CDS, coding, INTERNAL, OVCODE, OVEXON	ENST00000367635.3	RALGPS2	Rybak2015
	chr1:178846632-178858831	+	hsa_circ_0015406	12199	640	Helas3, Ag04450, frontal_cortex	ANNOTATED, CDS, coding, INTERNAL, OVCODE, OVEXON	NM_152663	RALGPS2	Salzman2013, Rybak2015
	chr1:178846632-178863159	+	hsa_circ_0111320	16527	824	diencephalon, occipital_lobe, frontal_cortex	ANNOTATED, CDS, coding, INTERNAL, OVCODE, OVEXON	ENST00000367635.3	RALGPS2	Rybak2015
	chr1:178846632-178866891	+	hsa_circ_0111321	20259	917	frontal_cortex	ANNOTATED, CDS, coding, INTERNAL, OVCODE, OVEXON	ENST00000367635.3	RALGPS2	Rybak2015
	chr1:178846632-178871346	+	hsa_circ_0111322	24714	1023	frontal_cortex	ANNOTATED, CDS, coding, INTERNAL, OVCODE, OVEXON	ENST00000367635.3	RALGPS2	Rybak2015
	chr1:178848036-178854346	+	hsa_circ_0015407	6310	295	Huvec, Helas3	ANNOTATED, CDS, coding, INTERNAL, OVCODE, OVEXON	NM_152663	RALGPS2	Salzman2013
	chr1:178852600-178855255	+	hsa_circ_0111323	2655	356	frontal_cortex, parietal_lobe	ANNOTATED, CDS, coding, INTERNAL, OVCODE, OVEXON	ENST00000367635.3	RALGPS2	Rybak2015
	chr1:178852600-178871346	+	hsa_circ_0015408	18746	794	A549	ANNOTATED, CDS, coding, INTERNAL, OVCODE, OVEXON	NM_152663	RALGPS2	Salzman2013
	chr1:178854210-178854346	+	hsa_circ_0015409	136	136	Helas3	ANNOTATED, CDS, coding, INTERNAL, OVCODE, OVEXON	NM_152663	RALGPS2	Salzman2013
	chr1:178855103-178886001	+	hsa_circ_0111324	30898	1219	parietal_lobe	ALT_DONOR, CDS, coding, INTERNAL, OVCODE, OVEXON, UTR3	ENST00000367635.3	RALGPS2	Rybak2015
	chr1:178858776-178871346	+	hsa_circ_0015410	12570	438	K562	ANNOTATED, CDS, coding, INTERNAL, OVCODE, OVEXON	NM_152663	RALGPS2	Salzman2013
	chr1:178863053-178889237	+	hsa_circ_0015411	26184	4170	Ag04450	ANNOTATED, CDS, coding, OVCODE, OVEXON, UTR3	NM_152663	RALGPS2	Salzman2013
	chr1:178885464-178889237	+	hsa_circ_0015412	3773	3773	Ag04450	ANNOTATED, CDS, coding, OVCODE, OVEXON, UTR3	NM_152663	RALGPS2	Salzman2013
	chr1:179033439-179045702	+	hsa_circ_0015418	12263	4907	K562	ANNOTATED, CDS, coding, OVCODE, OVEXON, UTR3	NM_014864	FAM20B	Salzman2013
	chr1:179051111-179052188	+	hsa_circ_0015419	1077	525	Sknshra	ANNOTATED, CDS, coding, OVCODE, OVEXON, UTR5	NM_022371	TOR3A	Salzman2013
	chr1:179054762-179057224	+	hsa_circ_0111327	2462	445	diencephalon, frontal_cortex, parietal_lobe	ANNOTATED, CDS, coding, INTERNAL, OVCODE, OVEXON	ENST00000367627.3	TOR3A	Rybak2015
	chr1:179054762-179063352	+	hsa_circ_0111328	8590	570	frontal_cortex	ANNOTATED, CDS, coding, INTERNAL, OVCODE, OVEXON	ENST00000367627.3	TOR3A	Rybak2015
	chr1:179271811-179307031	+	hsa_circ_0005271	35220	397	Hs68_RNase, Hs68_control	ANNOTATED, CDS, coding, INTERNAL, OVCODE, OVEXON, UTR5	NM_003101	SOAT1	Jeck2013
	chr1:179271811-179312770	+	hsa_circ_0015436	40959	995	K562, Mcf7, diencephalon	ANNOTATED, CDS, coding, INTERNAL, OVCODE, OVEXON, UTR5	NM_003101	SOAT1	Salzman2013, Rybak2015
	chr1:179292571-179307031	+	hsa_circ_0111338	14460	271	occipital_lobe	ANNOTATED, CDS, coding, INTERNAL, OVCODE, OVEXON	NM_003101	SOAT1	Rybak2015
	chr1:179304640-179307031	+	hsa_circ_0111339	2391	212	diencephalon	ANNOTATED, CDS, coding, INTERNAL, OVCODE, OVEXON	NM_003101	SOAT1	Rybak2015
	chr1:179304640-179310445	+	hsa_circ_0015437	5805	603	Hepg2, cerebellum, frontal_cortex, parietal_lobe	ANNOTATED, CDS, coding, INTERNAL, OVCODE, OVEXON	NM_003101	SOAT1	Salzman2013, Rybak2015
	chr1:179304640-179312078	+	hsa_circ_0111340	7438	868	frontal_cortex	ANNOTATED, INTERNAL, ncRNA, OVCODE, OVEXON	NR_045530	SOAT1	Rybak2015
	chr1:179304640-179312770	+	hsa_circ_0111341	8130	914	occipital_lobe, frontal_cortex, parietal_lobe	ANNOTATED, INTERNAL, ncRNA, OVCODE, OVEXON	NR_045530	SOAT1	Rybak2015
	chr1:179306971-179310445	+	hsa_circ_0015438	3474	451	Nhek, K562, Hepg2, Helas3, H1hesc, Gm12878, Bj, A549, Sknshra, diencephalon, cerebellum, occipital_lobe, frontal_cortex	ANNOTATED, CDS, coding, INTERNAL, OVCODE, OVEXON	NM_003101	SOAT1	Salzman2013, Rybak2015
	chr1:179306971-179312078	+	hsa_circ_0007700	5107	716	Hs68_RNase, Hs68_control, Helas3, Gm12878, frontal_cortex, temporal_lobe	ANNOTATED, INTERNAL, ncRNA, OVCODE, OVEXON	NR_045530	SOAT1	Jeck2013, Salzman2013, Rybak2015
	chr1:179306971-179312770	+	hsa_circ_0015439	5799	762	Helas3	ANNOTATED, INTERNAL, ncRNA, OVCODE, OVEXON	NR_045530	SOAT1	Salzman2013
	chr1:179306971-179319566	+	hsa_circ_0015440	12595	1225	Hepg2, Helas3, Gm12878, frontal_cortex	ANNOTATED, INTERNAL, ncRNA, OVCODE, OVEXON	NR_045530	SOAT1	Salzman2013, Rybak2015
	chr1:179308572-179310445	+	hsa_circ_0015441	1873	391	A549	ANNOTATED, CDS, coding, INTERNAL, OVCODE, OVEXON	NM_003101	SOAT1	Salzman2013
	chr1:179308572-179312078	+	hsa_circ_0015442	3506	656	Gm12878	ANNOTATED, INTERNAL, ncRNA, OVCODE, OVEXON	NR_045530	SOAT1	Salzman2013
	chr1:179308572-179318077	+	hsa_circ_0015443	9505	1029	Ag04450, parietal_lobe	ANNOTATED, INTERNAL, ncRNA, OVCODE, OVEXON	NR_045530	SOAT1	Salzman2013, Rybak2015
	chr1:179308591-179310225	-	hsa_circ_0111342	1634	1634	diencephalon	ANTISENSE, CDS, coding, INTERNAL, OVCODE, OVEXON	NM_003101	SOAT1	Rybak2015
	chr1:179310162-179310445	+	hsa_circ_0015444	283	283	Hepg2, Helas3, Gm12878, A549, cerebellum, occipital_lobe	ANNOTATED, CDS, coding, INTERNAL, OVCODE, OVEXON	NM_003101	SOAT1	Salzman2013, Rybak2015
	chr1:179310162-179312078	+	hsa_circ_0015445	1916	548	Nhek, Gm12878, A549, Sknshra, occipital_lobe	ANNOTATED, INTERNAL, ncRNA, OVCODE, OVEXON	NR_045530	SOAT1	Salzman2013, Rybak2015
	chr1:179310162-179312770	+	hsa_circ_0015446	2608	594	Helas3, Ag04450, A549, Sknshra, cerebellum, occipital_lobe, frontal_cortex	ANNOTATED, INTERNAL, ncRNA, OVCODE, OVEXON	NR_045530	SOAT1	Salzman2013, Rybak2015
	chr1:179310162-179314211	+	hsa_circ_0111343	4049	724	occipital_lobe	ANNOTATED, INTERNAL, ncRNA, OVCODE, OVEXON	NR_045530	SOAT1	Rybak2015
	chr1:179310162-179318077	+	hsa_circ_0015447	7915	921	K562, occipital_lobe	ANNOTATED, INTERNAL, ncRNA, OVCODE, OVEXON	NR_045530	SOAT1	Salzman2013, Rybak2015
	chr1:179310162-179319566	+	hsa_circ_0015448	9404	1057	Hepg2, occipital_lobe	ANNOTATED, INTERNAL, ncRNA, OVCODE, OVEXON	NR_045530	SOAT1	Salzman2013, Rybak2015
	chr1:179311248-179312770	+	hsa_circ_0015449	1522	207	K562, Hepg2, Helas3, Gm12878, Bj, Ag04450, Sknshra	ANNOTATED, CDS, coding, INTERNAL, OVCODE, OVEXON	NM_003101	SOAT1	Salzman2013
	chr1:179311996-179312770	+	hsa_circ_0015450	774	128	K562	ANNOTATED, CDS, coding, INTERNAL, OVCODE, OVEXON	NM_003101	SOAT1	Salzman2013
	chr1:179314081-179318077	+	hsa_circ_0015451	3996	327	Hepg2, Helas3, Gm12878	ANNOTATED, CDS, coding, INTERNAL, OVCODE, OVEXON	NM_003101	SOAT1	Salzman2013
	chr1:179314081-179319566	+	hsa_circ_0015452	5485	463	Bj	ANNOTATED, CDS, coding, INTERNAL, OVCODE, OVEXON	NM_003101	SOAT1	Salzman2013
	chr1:179316734-179318077	+	hsa_circ_0015453	1343	197	Nhek, K562, Hepg2, Helas3, Gm12878, Bj, Ag04450, A549, Sknshra, occipital_lobe	ANNOTATED, CDS, coding, INTERNAL, OVCODE, OVEXON	NM_003101	SOAT1	Salzman2013, Rybak2015
	chr1:179316734-179319566	+	hsa_circ_0015454	2832	333	Nhek, K562, Hepg2, Helas3, Gm12878, Bj, Ag04450, A549, Sknshra, cerebellum, occipital_lobe, frontal_cortex, parietal_lobe	ANNOTATED, CDS, coding, INTERNAL, OVCODE, OVEXON	NM_003101	SOAT1	Salzman2013, Rybak2015
	chr1:179316734-179320597	+	hsa_circ_0015455	3863	479	K562, Gm12878, diencephalon, cerebellum, temporal_lobe	ANNOTATED, CDS, coding, INTERNAL, OVCODE, OVEXON	NM_003101	SOAT1	Salzman2013, Rybak2015
	chr1:179317978-179318077	+	hsa_circ_0015456	99	99	Helas3, Gm12878, Ag04450	ANNOTATED, CDS, coding, INTERNAL, OVCODE, OVEXON	NM_003101	SOAT1	Salzman2013
	chr1:179347771-179364337	+	hsa_circ_0111344	16566	735	occipital_lobe, frontal_cortex, temporal_lobe	ANNOTATED, CDS, coding, INTERNAL, OVCODE, OVEXON	ENST00000367618.3	AXDND1	Rybak2015
	chr1:179851419-179889211	+	hsa_circ_0015458	37792	3807	K562, Gm12878	ANNOTATED, CDS, coding, OVCODE, OVERLAPTX, OVEXON, UTR3, UTR5	NM_015602	TOR1AIP1	Salzman2013
	chr1:179853826-179870523	+	hsa_circ_0015459	16697	264	Nhek, Huvec, H1hesc	ANNOTATED, CDS, coding, INTERNAL, OVCODE, OVEXON	NM_015602	TOR1AIP1	Salzman2013
	chr1:179956374-180023637	+	hsa_circ_0015463	67263	5189	K562	ANNOTATED, CDS, coding, INTERNAL, OVCODE, OVEXON	NM_014810	CEP350	Salzman2013
	chr1:179959641-179993717	+	hsa_circ_0015469	34076	3430	K562, frontal_cortex, parietal_lobe	ANNOTATED, CDS, coding, INTERNAL, OVCODE, OVEXON	NM_014810	CEP350	Salzman2013, Rybak2015
	chr1:179959641-180023069	+	hsa_circ_0015470	63428	5054	Mcf7	ANNOTATED, CDS, coding, INTERNAL, OVCODE, OVEXON	NM_014810	CEP350	Salzman2013
	chr1:179961196-179991983	+	hsa_circ_0015471	30787	3151	K562	ANNOTATED, CDS, coding, INTERNAL, OVCODE, OVEXON	NM_014810	CEP350	Salzman2013
	chr1:179961196-180031501	+	hsa_circ_0015472	70305	5174	Gm12878	ANNOTATED, CDS, coding, INTERNAL, OVCODE, OVEXON	NM_014810	CEP350	Salzman2013
	chr1:179965687-180003217	+	hsa_circ_0015473	37530	3551	A549	ANNOTATED, CDS, coding, INTERNAL, OVCODE, OVEXON	NM_014810	CEP350	Salzman2013
	chr1:179965687-180053313	+	hsa_circ_0015474	87626	5890	Sknshra	ANNOTATED, CDS, coding, INTERNAL, OVCODE, OVERLAPTX, OVEXON	NM_014810	CEP350	Salzman2013
	chr1:179972308-179993717	+	hsa_circ_0015475	21409	2532	Sknshra, diencephalon, frontal_cortex	ANNOTATED, CDS, coding, INTERNAL, OVCODE, OVEXON	NM_014810	CEP350	Salzman2013, Rybak2015
	chr1:179972308-180006224	+	hsa_circ_0111368	33916	3092	temporal_lobe	ANNOTATED, CDS, coding, INTERNAL, OVCODE, OVEXON	ENST00000367607.3	CEP350	Rybak2015
	chr1:179981063-179991983	+	hsa_circ_0111369	10920	2140	occipital_lobe	ANNOTATED, CDS, coding, INTERNAL, OVCODE, OVEXON	ENST00000367607.3	CEP350	Rybak2015
	chr1:179981063-180006224	+	hsa_circ_0111370	25161	2864	occipital_lobe	ANNOTATED, CDS, coding, INTERNAL, OVCODE, OVEXON	ENST00000367607.3	CEP350	Rybak2015
	chr1:179981063-180010937	+	hsa_circ_0015478	29874	3116	H1hesc	ANNOTATED, CDS, coding, INTERNAL, OVCODE, OVEXON	NM_014810	CEP350	Salzman2013
	chr1:179981063-180034407	+	hsa_circ_0015479	53344	4321	K562	ANNOTATED, CDS, coding, INTERNAL, OVCODE, OVERLAPTX, OVEXON	NM_014810	CEP350	Salzman2013
	chr1:179984983-179990144	+	hsa_circ_0111371	5161	1183	frontal_cortex	ANNOTATED, CDS, coding, INTERNAL, OVCODE, OVEXON	ENST00000367607.3	CEP350	Rybak2015
	chr1:179984983-179991983	+	hsa_circ_0015480	7000	1334	K562, Ag04450	ANNOTATED, CDS, coding, INTERNAL, OVCODE, OVEXON	NM_014810	CEP350	Salzman2013
	chr1:179984983-180022301	+	hsa_circ_0015481	37318	2937	K562	ANNOTATED, CDS, coding, INTERNAL, OVCODE, OVEXON	NM_014810	CEP350	Salzman2013
	chr1:179989083-179990144	+	hsa_circ_0141514	1061	1061	WAS2	ANNOTATED, CDS, coding, INTERNAL, OVCODE, OVEXON	ENST00000367607.3	CEP350	Maass2017
	chr1:179989083-179990144	+	hsa_circ_0111372	1061	1061	cerebellum	ANNOTATED, CDS, coding, INTERNAL, OVCODE, OVEXON	ENST00000367607.3	CEP350	Rybak2015
	chr1:179989083-179991983	+	hsa_circ_0015482	2900	1212	K562	ANNOTATED, CDS, coding, INTERNAL, OVCODE, OVEXON	NM_014810	CEP350	Salzman2013
	chr1:179989083-180000629	+	hsa_circ_0111373	11546	1551	frontal_cortex	ANNOTATED, CDS, coding, INTERNAL, OVCODE, OVEXON	ENST00000367607.3	CEP350	Rybak2015
	chr1:179989083-180003217	+	hsa_circ_0015483	14134	1772	K562, A549	ANNOTATED, CDS, coding, INTERNAL, OVCODE, OVEXON	NM_014810	CEP350	Salzman2013
	chr1:180002996-180006224	+	hsa_circ_0111374	3228	385	frontal_cortex	ANNOTATED, CDS, coding, INTERNAL, OVCODE, OVEXON	ENST00000367607.3	CEP350	Rybak2015
	chr1:180010272-180013308	+	hsa_circ_0015484	3036	512	K562	ANNOTATED, CDS, coding, INTERNAL, OVCODE, OVEXON	NM_014810	CEP350	Salzman2013
	chr1:180010272-180017840	+	hsa_circ_0006924	7568	682	Hs68_RNase, Hs68_control, K562, Gm12878, diencephalon, cerebellum, Sy5y_exp1_D0, frontal_cortex, parietal_lobe, temporal_lobe	ANNOTATED, CDS, coding, INTERNAL, OVCODE, OVEXON	NM_014810	CEP350	Jeck2013, Salzman2013, Rybak2015
	chr1:180010272-180023069	+	hsa_circ_0015485	12797	1064	Mcf7	ANNOTATED, CDS, coding, INTERNAL, OVCODE, OVEXON	NM_014810	CEP350	Salzman2013
	chr1:180010272-180023637	+	hsa_circ_0111375	13365	1152	frontal_cortex	ANNOTATED, CDS, coding, INTERNAL, OVCODE, OVEXON	ENST00000367607.3	CEP350	Rybak2015
	chr1:180010272-180034407	+	hsa_circ_0015486	24135	1457	Gm12878, frontal_cortex	ANNOTATED, CDS, coding, INTERNAL, OVCODE, OVERLAPTX, OVEXON	NM_014810	CEP350	Salzman2013, Rybak2015
	chr1:180010796-180023069	+	hsa_circ_0015487	12273	953	Mcf7	ANNOTATED, CDS, coding, INTERNAL, OVCODE, OVEXON	NM_014810	CEP350	Salzman2013
	chr1:180022104-180034407	+	hsa_circ_0111376	12303	775	frontal_cortex, temporal_lobe	ANNOTATED, CDS, coding, INTERNAL, OVCODE, OVERLAPTX, OVEXON	ENST00000367607.3	CEP350	Rybak2015
	chr1:180023549-180034407	+	hsa_circ_0015488	10858	393	Bj	ANNOTATED, CDS, coding, INTERNAL, OVCODE, OVERLAPTX, OVEXON	NM_014810	CEP350	Salzman2013
	chr1:180031354-180034407	+	hsa_circ_0015489	3053	305	K562, diencephalon, cerebellum, occipital_lobe, frontal_cortex, parietal_lobe, temporal_lobe	ANNOTATED, CDS, coding, INTERNAL, OVCODE, OVERLAPTX, OVEXON	NM_014810	CEP350	Salzman2013, Rybak2015
	chr1:180044156-180049796	+	hsa_circ_0015490	5640	557	Gm12878	ANNOTATED, CDS, coding, INTERNAL, OVCODE, OVEXON	NM_014810	CEP350	Salzman2013
	chr1:180044156-180053313	+	hsa_circ_0007652	9157	718	Hs68_RNase, Hs68_control, diencephalon, occipital_lobe, frontal_cortex, temporal_lobe	ANNOTATED, CDS, coding, INTERNAL, OVCODE, OVEXON	NM_014810	CEP350	Jeck2013, Rybak2015
	chr1:180044156-180068120	+	hsa_circ_0111377	23964	3622	diencephalon, cerebellum, occipital_lobe, frontal_cortex, parietal_lobe, temporal_lobe	ANNOTATED, CDS, coding, INTERNAL, OVCODE, OVEXON	ENST00000367607.3	CEP350	Rybak2015
	chr1:180047597-180049796	+	hsa_circ_0015491	2199	357	K562, Gm12878, Ag04450, A549, diencephalon, cerebellum, occipital_lobe, frontal_cortex, parietal_lobe, temporal_lobe	ANNOTATED, CDS, coding, INTERNAL, OVCODE, OVEXON	NM_014810	CEP350	Salzman2013, Rybak2015
	chr1:180053152-180056852	+	hsa_circ_0111378	3700	301	diencephalon, cerebellum, occipital_lobe, frontal_cortex	ANNOTATED, CDS, coding, INTERNAL, OVCODE, OVEXON	ENST00000367607.3	CEP350	Rybak2015
	chr1:180053152-180068120	+	hsa_circ_0111379	14968	3065	temporal_lobe	ANNOTATED, CDS, coding, INTERNAL, OVCODE, OVEXON	ENST00000367607.3	CEP350	Rybak2015
	chr1:180056712-180068120	+	hsa_circ_0111380	11408	2904	cerebellum, occipital_lobe, frontal_cortex, temporal_lobe	ANNOTATED, CDS, coding, INTERNAL, OVCODE, OVEXON	ENST00000367607.3	CEP350	Rybak2015
	chr1:180257351-180472022	-	hsa_circ_0015504	214671	1616	K562	ANNOTATED, CDS, coding, OVCODE, OVERLAPTX, OVEXON, UTR3, UTR5	NM_032360	ACBD6	Salzman2013
	chr1:180283826-180472022	-	hsa_circ_0015505	188196	1315	K562	ANNOTATED, CDS, coding, OVCODE, OVERLAPTX, OVEXON, UTR5	NM_032360	ACBD6	Salzman2013
	chr1:180366650-180366740	-	hsa_circ_0015506	90	90	K562, H1hesc, Gm12878, Ag04450	ANNOTATED, CDS, coding, INTERNAL, OVCODE, OVEXON	NM_032360	ACBD6	Salzman2013
	chr1:180366650-180382606	-	hsa_circ_0009175	15956	196	Hs68_RNase, Hs68_control, SY5Y_exp2_D0, diencephalon, cerebellum, Sy5y_exp1_D0, occipital_lobe, frontal_cortex, parietal_lobe, temporal_lobe, platelets	ANNOTATED, CDS, coding, INTERNAL, OVCODE, OVEXON	NM_032360	ACBD6	Jeck2013, Rybak2015, Maass2017
	chr1:180366650-180399397	-	hsa_circ_0000164	32747	279	HEK293, K562, Gm12878, A549, diencephalon, cerebellum, Sy5y_exp1_D0, occipital_lobe, frontal_cortex, parietal_lobe, temporal_lobe, SY5Y_exp2_D4	ANNOTATED, CDS, coding, INTERNAL	NM_032360	ACBD6	Memczak2013, Salzman2013, Rybak2015
	chr1:180366650-180461500	-	hsa_circ_0015507	94850	376	K562, A549, frontal_cortex	ANNOTATED, CDS, coding, INTERNAL, OVCODE, OVERLAPTX, OVEXON	NM_032360	ACBD6	Salzman2013, Rybak2015
	chr1:180366650-180464660	-	hsa_circ_0015508	98010	441	K562, Ag04450, A549, diencephalon, occipital_lobe, frontal_cortex, temporal_lobe	ANNOTATED, CDS, coding, INTERNAL, OVCODE, OVERLAPTX, OVEXON	NM_032360	ACBD6	Salzman2013, Rybak2015
	chr1:180651495-180780624	+	hsa_circ_0015509	129129	694	K562, Huvec, H1hesc, Gm12878, Bj	ANNOTATED, CDS, coding, INTERNAL, OVCODE, OVERLAPTX, OVEXON	NM_004736	XPR1	Salzman2013
	chr1:180651495-180833010	+	hsa_circ_0015510	181515	1599	Nhek	ANNOTATED, CDS, coding, INTERNAL, OVCODE, OVERLAPTX, OVEXON	NM_004736	XPR1	Salzman2013
	chr1:180651495-180843078	+	hsa_circ_0015511	191583	1739	Nhek	ANNOTATED, CDS, coding, INTERNAL, OVCODE, OVERLAPTX, OVEXON	NM_004736	XPR1	Salzman2013
	chr1:180755076-180794383	+	hsa_circ_0111385	39307	2728	frontal_cortex, temporal_lobe	ALT_ACCEPTOR, ALT_DONOR, CDS, coding, INTERNAL, intronic, OVCODE, OVERLAPTX, OVEXON	NM_004736	XPR1	Rybak2015
	chr1:180755231-180780624	+	hsa_circ_0111386	25393	2299	parietal_lobe	ALT_ACCEPTOR, CDS, coding, INTERNAL, intronic, OVCODE, OVERLAPTX, OVEXON	NM_004736	XPR1	Rybak2015
	chr1:180756888-180775693	+	hsa_circ_0111387	18805	560	frontal_cortex	ANNOTATED, CDS, coding, INTERNAL, OVCODE, OVERLAPTX, OVEXON	NM_004736	XPR1	Rybak2015
	chr1:180756888-180780624	+	hsa_circ_0015512	23736	642	Helas3, A549, diencephalon, cerebellum, occipital_lobe, frontal_cortex, parietal_lobe	ANNOTATED, CDS, coding, INTERNAL, OVCODE, OVERLAPTX, OVEXON	NM_004736	XPR1	Salzman2013, Rybak2015
	chr1:180756888-180794480	+	hsa_circ_0111388	37592	1013	cerebellum, frontal_cortex, temporal_lobe	ANNOTATED, CDS, coding, INTERNAL, OVCODE, OVERLAPTX, OVEXON	NM_004736	XPR1	Rybak2015
	chr1:180772523-180775693	+	hsa_circ_0111389	3170	458	diencephalon	ANNOTATED, CDS, coding, INTERNAL, OVCODE, OVERLAPTX, OVEXON	NM_004736	XPR1	Rybak2015
	chr1:180772523-180780624	+	hsa_circ_0015513	8101	540	K562, H1hesc, Bj, Ag04450, A549, diencephalon, cerebellum, occipital_lobe, frontal_cortex, parietal_lobe, temporal_lobe	ANNOTATED, CDS, coding, INTERNAL, OVCODE, OVERLAPTX, OVEXON	NM_004736	XPR1	Salzman2013, Rybak2015
	chr1:180772523-180843078	+	hsa_circ_0015514	70555	1585	A549	ANNOTATED, CDS, coding, INTERNAL, OVCODE, OVERLAPTX, OVEXON	NM_004736	XPR1	Salzman2013
	chr1:180775197-180833010	+	hsa_circ_0015515	57813	1221	Helas3	ANNOTATED, CDS, coding, INTERNAL, OVCODE, OVERLAPTX, OVEXON	NM_004736	XPR1	Salzman2013
	chr1:180775609-180780624	+	hsa_circ_0015516	5015	166	Huvec	ANNOTATED, CDS, coding, INTERNAL, OVCODE, OVEXON	NM_004736	XPR1	Salzman2013
	chr1:180793888-180794480	+	hsa_circ_0005909	592	371	Hs68_RNase, Hs68_control, Nhek, K562, Gm12878, diencephalon, Sy5y_exp1_D4, cerebellum, occipital_lobe, frontal_cortex, parietal_lobe, temporal_lobe	ANNOTATED, CDS, coding, INTERNAL, OVCODE, OVEXON	NM_004736	XPR1	Jeck2013, Salzman2013, Rybak2015
	chr1:180793888-180797155	+	hsa_circ_0111390	3267	3046	frontal_cortex	ALT_DONOR, CDS, coding, INTERNAL, intronic, OVCODE, OVERLAPTX, OVEXON	NM_004736	XPR1	Rybak2015
	chr1:180793888-180805852	+	hsa_circ_0111391	11964	738	frontal_cortex	ANNOTATED, CDS, coding, INTERNAL, OVCODE, OVERLAPTX, OVEXON	NM_004736	XPR1	Rybak2015
	chr1:180793888-180833010	+	hsa_circ_0015517	39122	905	Helas3	ANNOTATED, CDS, coding, INTERNAL, OVCODE, OVERLAPTX, OVEXON	NM_004736	XPR1	Salzman2013
	chr1:180793888-180843078	+	hsa_circ_0015518	49190	1045	A549	ANNOTATED, CDS, coding, INTERNAL, OVCODE, OVERLAPTX, OVEXON	NM_004736	XPR1	Salzman2013
	chr1:180804009-180833010	+	hsa_circ_0015519	29001	534	Hepg2, Gm12878, Bj, Ag04450, diencephalon, occipital_lobe, frontal_cortex, parietal_lobe, temporal_lobe	ANNOTATED, CDS, coding, INTERNAL, OVCODE, OVEXON	NM_004736	XPR1	Salzman2013, Rybak2015
	chr1:180804009-180843078	+	hsa_circ_0015520	39069	674	Nhek, K562, A549, occipital_lobe, frontal_cortex, parietal_lobe	ANNOTATED, CDS, coding, INTERNAL, OVCODE, OVEXON	NM_004736	XPR1	Salzman2013, Rybak2015
	chr1:180804009-180849433	+	hsa_circ_0111392	45424	896	parietal_lobe	ANNOTATED, CDS, coding, INTERNAL, OVCODE, OVEXON	NM_004736	XPR1	Rybak2015
	chr1:180805657-180843078	+	hsa_circ_0111393	37421	502	occipital_lobe	ANNOTATED, CDS, coding, INTERNAL, OVCODE, OVEXON	NM_004736	XPR1	Rybak2015
	chr1:180805657-180849433	+	hsa_circ_0111394	43776	724	occipital_lobe	ANNOTATED, CDS, coding, INTERNAL, OVCODE, OVEXON	NM_004736	XPR1	Rybak2015
	chr1:180832843-180849433	+	hsa_circ_0015521	16590	529	K562, Sknshra, diencephalon, frontal_cortex	ANNOTATED, CDS, coding, INTERNAL, OVCODE, OVEXON	NM_004736	XPR1	Salzman2013, Rybak2015
	chr1:180953812-180992046	-	hsa_circ_0015525	38234	928	K562, Gm12878	ANNOTATED, CDS, coding, OVCODE, OVEXON, UTR5	NM_005819	STX6	Salzman2013
	chr1:180989788-180990065	-	hsa_circ_0111398	277	277	parietal_lobe	ALT_ACCEPTOR, ALT_DONOR, coding, INTERNAL, intronic	ENST00000258301.5	STX6	Rybak2015
	chr1:182772832-182794955	+	hsa_circ_0111421	22123	1009	cerebellum	ANNOTATED, CDS, coding, INTERNAL, OVCODE, OVEXON, UTR5	NM_001200050	NPL	Rybak2015
	chr1:182811679-182812569	+	hsa_circ_0015548	890	274	Gm12878, diencephalon, frontal_cortex, parietal_lobe	ANNOTATED, INTERNAL, ncRNA, OVCODE, OVEXON	NR_033302	DHX9	Salzman2013, Rybak2015
	chr1:182811679-182828252	+	hsa_circ_0111422	16573	1299	occipital_lobe	ANNOTATED, INTERNAL, ncRNA, OVCODE, OVERLAPTX, OVEXON	NR_033302	DHX9	Rybak2015
	chr1:182811679-182845398	+	hsa_circ_0015549	33719	2188	A549	ANNOTATED, INTERNAL, ncRNA, OVCODE, OVERLAPTX, OVEXON	NR_033302	DHX9	Salzman2013
	chr1:182811679-182850560	+	hsa_circ_0015550	38881	2945	Ag04450	ANNOTATED, INTERNAL, ncRNA, OVCODE, OVERLAPTX, OVEXON	NR_033302	DHX9	Salzman2013
	chr1:182812428-182822553	+	hsa_circ_0015551	10125	366	Gm12878	ANNOTATED, INTERNAL, ncRNA, OVCODE, OVEXON	NR_033302	DHX9	Salzman2013
	chr1:182812428-182827775	+	hsa_circ_0015552	15347	926	Gm12878	ANNOTATED, INTERNAL, ncRNA, OVCODE, OVERLAPTX, OVEXON	NR_033302	DHX9	Salzman2013
	chr1:182821367-182825713	+	hsa_circ_0111423	4346	558	occipital_lobe	ANNOTATED, INTERNAL, ncRNA, OVCODE, OVERLAPTX, OVEXON	NR_033302	DHX9	Rybak2015
	chr1:182821367-182841628	+	hsa_circ_0015553	20261	1599	K562	ANNOTATED, INTERNAL, ncRNA, OVCODE, OVERLAPTX, OVEXON	NR_033302	DHX9	Salzman2013
	chr1:182821367-182849743	+	hsa_circ_0015554	28376	2509	Sknshra	ANNOTATED, INTERNAL, ncRNA, OVCODE, OVERLAPTX, OVEXON	NR_033302	DHX9	Salzman2013
	chr1:182821367-182853948	+	hsa_circ_0015555	32581	3346	K562	ANNOTATED, INTERNAL, ncRNA, OVCODE, OVERLAPTX, OVEXON	NR_033302	DHX9	Salzman2013
	chr1:182823164-182845398	+	hsa_circ_0015556	22234	1689	Gm12878	ANNOTATED, INTERNAL, ncRNA, OVCODE, OVERLAPTX, OVEXON	NR_033302	DHX9	Salzman2013
	chr1:182823164-182846038	+	hsa_circ_0015557	22874	1858	Helas3	ANNOTATED, INTERNAL, ncRNA, OVCODE, OVERLAPTX, OVEXON	NR_033302	DHX9	Salzman2013
	chr1:182823164-182848545	+	hsa_circ_0015558	25381	2172	K562	ANNOTATED, INTERNAL, ncRNA, OVCODE, OVERLAPTX, OVEXON	NR_033302	DHX9	Salzman2013
	chr1:182823164-182852503	+	hsa_circ_0015559	29339	2804	K562	ANNOTATED, INTERNAL, ncRNA, OVCODE, OVERLAPTX, OVEXON	NR_033302	DHX9	Salzman2013
	chr1:182824906-182825032	-	hsa_circ_0111424	126	126	diencephalon	ANTISENSE, INTERNAL, intronic, ncRNA	NR_033302	DHX9	Rybak2015
	chr1:182825666-182829319	+	hsa_circ_0015560	3653	706	K562	ANNOTATED, INTERNAL, ncRNA, OVCODE, OVERLAPTX, OVEXON	NR_033302	DHX9	Salzman2013
	chr1:182825666-182846038	+	hsa_circ_0015561	20372	1572	Helas3	ANNOTATED, INTERNAL, ncRNA, OVCODE, OVERLAPTX, OVEXON	NR_033302	DHX9	Salzman2013
	chr1:182827238-182849743	+	hsa_circ_0015563	22505	1951	K562, H1hesc	ANNOTATED, INTERNAL, ncRNA, OVCODE, OVERLAPTX, OVEXON	NR_033302	DHX9	Salzman2013
	chr1:182827867-182847308	+	hsa_circ_0015564	19441	1451	H1hesc	ANNOTATED, INTERNAL, ncRNA, OVCODE, OVERLAPTX, OVEXON	NR_033302	DHX9	Salzman2013
	chr1:182829127-182849743	+	hsa_circ_0111425	20616	1484	diencephalon	ANNOTATED, INTERNAL, ncRNA, OVCODE, OVERLAPTX, OVEXON	NR_033302	DHX9	Rybak2015
	chr1:182829127-182850560	+	hsa_circ_0015566	21433	1646	H1hesc	ANNOTATED, INTERNAL, ncRNA, OVCODE, OVERLAPTX, OVEXON	NR_033302	DHX9	Salzman2013
	chr1:182835578-182847308	+	hsa_circ_0015567	11730	1019	K562	ANNOTATED, INTERNAL, ncRNA, OVCODE, OVERLAPTX, OVEXON	NR_033302	DHX9	Salzman2013
	chr1:182836095-182852503	+	hsa_circ_0015568	16408	1670	Gm12878	ANNOTATED, INTERNAL, ncRNA, OVCODE, OVERLAPTX, OVEXON	NR_033302	DHX9	Salzman2013
	chr1:182841471-182849743	+	hsa_circ_0015569	8272	1067	K562, occipital_lobe, frontal_cortex, parietal_lobe, temporal_lobe	ANNOTATED, INTERNAL, ncRNA, OVCODE, OVERLAPTX, OVEXON	NR_033302	DHX9	Salzman2013, Rybak2015
	chr1:182841471-182852503	+	hsa_circ_0015570	11032	1587	Bj	ANNOTATED, INTERNAL, ncRNA, OVCODE, OVERLAPTX, OVEXON	NR_033302	DHX9	Salzman2013
	chr1:182843988-182849743	+	hsa_circ_0015571	5755	910	H1hesc, Gm12878, occipital_lobe	ANNOTATED, INTERNAL, ncRNA, OVCODE, OVERLAPTX, OVEXON	NR_033302	DHX9	Salzman2013, Rybak2015
	chr1:182845184-182849743	+	hsa_circ_0015572	4559	809	H1hesc	ANNOTATED, INTERNAL, ncRNA, OVCODE, OVERLAPTX, OVEXON	NR_033302	DHX9	Salzman2013
	chr1:182845581-182846038	+	hsa_circ_0015573	457	169	K562, A549	ANNOTATED, INTERNAL, ncRNA, OVCODE, OVERLAPTX, OVEXON	NR_033302	DHX9	Salzman2013
	chr1:182845964-182848545	+	hsa_circ_0015574	2581	388	Gm12878	ANNOTATED, INTERNAL, ncRNA, OVCODE, OVERLAPTX, OVEXON	NR_033302	DHX9	Salzman2013
	chr1:182845964-182853948	+	hsa_circ_0015575	7984	1337	Bj	ANNOTATED, INTERNAL, ncRNA, OVCODE, OVERLAPTX, OVEXON	NR_033302	DHX9	Salzman2013
	chr1:182847155-182848545	+	hsa_circ_0015576	1390	314	Sknshra	ANNOTATED, INTERNAL, ncRNA, OVCODE, OVEXON	NR_033302	DHX9	Salzman2013
	chr1:182848384-182853948	+	hsa_circ_0015577	5564	1110	Gm12878	ANNOTATED, INTERNAL, ncRNA, OVCODE, OVEXON	NR_033302	DHX9	Salzman2013
	chr1:182849631-182852770	+	hsa_circ_0111426	3139	748	diencephalon	ANNOTATED, INTERNAL, ncRNA, OVCODE, OVEXON	NR_033302	DHX9	Rybak2015
	chr1:182852654-182853948	+	hsa_circ_0015578	1294	317	Gm12878	ANNOTATED, INTERNAL, ncRNA, OVCODE, OVEXON	NR_033302	DHX9	Salzman2013
	chr1:182853747-182853948	+	hsa_circ_0015579	201	201	K562, Hmec, Helas3, Gm12878, Bj, A549, Sknshra, Mcf7, occipital_lobe, frontal_cortex	ANNOTATED, INTERNAL, ncRNA, OVCODE, OVEXON	NR_033302	DHX9	Salzman2013, Rybak2015
	chr1:183084654-183114727	+	hsa_circ_0015586	30073	6422	Hepg2	ANNOTATED, CDS, coding, OVCODE, OVERLAPTX, OVEXON, UTR3	NM_002293	LAMC1	Salzman2013
	chr1:183087168-183114727	+	hsa_circ_0015588	27559	5755	Bj	ANNOTATED, CDS, coding, OVCODE, OVERLAPTX, OVEXON, UTR3	NM_002293	LAMC1	Salzman2013
	chr1:183090857-183114727	+	hsa_circ_0015590	23870	5642	Ag04450	ANNOTATED, CDS, coding, OVCODE, OVERLAPTX, OVEXON, UTR3	NM_002293	LAMC1	Salzman2013
	chr1:183091197-183114727	+	hsa_circ_0015591	23530	5420	Bj, Ag04450, Sknshra	ANNOTATED, CDS, coding, OVCODE, OVERLAPTX, OVEXON, UTR3	NM_002293	LAMC1	Salzman2013
	chr1:183094531-183114727	+	hsa_circ_0015592	20196	4985	Bj	ANNOTATED, CDS, coding, OVCODE, OVERLAPTX, OVEXON, UTR3	NM_002293	LAMC1	Salzman2013
	chr1:183096360-183109638	+	hsa_circ_0015593	13278	1629	Huvec	ANNOTATED, CDS, coding, INTERNAL, OVCODE, OVERLAPTX, OVEXON	NM_002293	LAMC1	Salzman2013
	chr1:183097728-183114727	+	hsa_circ_0015594	16999	4509	Hsmm, Ag04450	ANNOTATED, CDS, coding, OVCODE, OVEXON, UTR3	NM_002293	LAMC1	Salzman2013
	chr1:183104176-183109638	+	hsa_circ_0015597	5462	574	A549	ANNOTATED, CDS, coding, INTERNAL, OVCODE, OVEXON	NM_002293	LAMC1	Salzman2013
	chr1:183109538-183109638	+	hsa_circ_0015598	100	100	H1hesc	ANNOTATED, CDS, coding, INTERNAL, OVCODE, OVEXON	NM_002293	LAMC1	Salzman2013
	chr1:183441505-183520056	+	hsa_circ_0015610	78551	3522	Hsmm	ANNOTATED, CDS, coding, OVCODE, OVERLAPTX, OVEXON, UTR5	NM_001174061	SMG7	Salzman2013
	chr1:183481971-183520056	+	hsa_circ_0015612	38085	3137	Hepg2	ANNOTATED, CDS, coding, INTERNAL, OVCODE, OVERLAPTX, OVEXON	NM_201569	SMG7	Salzman2013
	chr1:183485008-183502967	+	hsa_circ_0015615	17959	1102	Gm12878	ANNOTATED, CDS, coding, INTERNAL, OVCODE, OVERLAPTX, OVEXON, UTR5	NM_001174061	SMG7	Salzman2013
	chr1:183486822-183520056	+	hsa_circ_0015618	33234	3125	H1hesc	ANNOTATED, CDS, coding, INTERNAL, OVCODE, OVERLAPTX, OVEXON	NM_001174061	SMG7	Salzman2013
	chr1:183486822-183520325	+	hsa_circ_0015619	33503	3271	Helas3	ANNOTATED, CDS, coding, INTERNAL, OVCODE, OVERLAPTX, OVEXON	NM_001174061	SMG7	Salzman2013
	chr1:183502810-183520056	+	hsa_circ_0015621	17246	2298	K562	ANNOTATED, CDS, coding, INTERNAL, OVCODE, OVEXON	NM_001174061	SMG7	Salzman2013
	chr1:183507514-183520056	+	hsa_circ_0015622	12542	2070	H1hesc	ANNOTATED, CDS, coding, INTERNAL, OVCODE, OVEXON	NM_001174061	SMG7	Salzman2013
	chr1:183510118-183520056	+	hsa_circ_0015623	9938	2009	H1hesc	ANNOTATED, CDS, coding, INTERNAL, OVCODE, OVEXON	NM_001174061	SMG7	Salzman2013
	chr1:183511210-183523328	+	hsa_circ_0015624	12118	4411	Nhek, A549	ANNOTATED, CDS, coding, OVCODE, OVEXON, UTR3	NM_001174061	SMG7	Salzman2013
	chr1:183511637-183513487	+	hsa_circ_0111439	1850	0	cerebellum	ANNOTATED, coding, INTERNAL	NM_001174061	SMG7	Rybak2015
	chr1:183514064-183515472	+	hsa_circ_0015625	1408	755	Hepg2	ANNOTATED, CDS, coding, INTERNAL, OVCODE, OVEXON	NM_001174061	SMG7	Salzman2013
	chr1:183514064-183520056	+	hsa_circ_0015626	5992	1317	Hepg2, H1hesc	ANNOTATED, CDS, coding, INTERNAL, OVCODE, OVEXON	NM_001174061	SMG7	Salzman2013
	chr1:183514064-183523328	+	hsa_circ_0015627	9264	3839	Nhek	ANNOTATED, CDS, coding, OVCODE, OVEXON, UTR3	NM_001174061	SMG7	Salzman2013
	chr1:183515100-183518423	+	hsa_circ_0015628	3323	603	A549	ANNOTATED, CDS, coding, INTERNAL, OVCODE, OVEXON	NM_001174061	SMG7	Salzman2013
	chr1:183534838-183543756	-	hsa_circ_0015629	8918	634	Gm12878	ANNOTATED, CDS, coding, INTERNAL, OVCODE, OVEXON	NM_000433	NCF2	Salzman2013
	chr1:183539914-183543756	-	hsa_circ_0015630	3842	303	Gm12878	ANNOTATED, CDS, coding, INTERNAL, OVCODE, OVEXON	NM_000433	NCF2	Salzman2013
	chr1:183542319-183546842	-	hsa_circ_0015631	4523	352	Gm12878	ANNOTATED, CDS, coding, INTERNAL, OVCODE, OVEXON	NM_000433	NCF2	Salzman2013
	chr1:183656366-183711424	+	hsa_circ_0111442	55058	10445	occipital_lobe, frontal_cortex, temporal_lobe	ALT_ACCEPTOR, CDS, coding, INTERNAL, intronic, OVCODE, OVEXON, UTR5	ENST00000536277.1	RGL1	Rybak2015
	chr1:183666537-183711424	+	hsa_circ_0111443	44887	274	temporal_lobe	ANNOTATED, CDS, coding, INTERNAL, OVCODE, OVEXON, UTR5	ENST00000536277.1	RGL1	Rybak2015
	chr1:183711260-183835207	+	hsa_circ_0015638	123947	562	Gm12878, Ag04450	ANNOTATED, CDS, coding, INTERNAL, OVCODE, OVERLAPTX, OVEXON, UTR5	NM_015149	RGL1	Salzman2013
	chr1:184511173-184567595	+	hsa_circ_0111454	56422	26584	frontal_cortex	ALT_ACCEPTOR, ncRNA, OVCODE, OVEXON, upstream_start	ENST00000367514.3	C1orf21	Rybak2015
	chr1:184559872-184567595	+	hsa_circ_0111455	7723	138	occipital_lobe, frontal_cortex, parietal_lobe, temporal_lobe	ANNOTATED, CDS, coding, INTERNAL, OVCODE, OVEXON	NM_030806	C1orf21	Rybak2015
	chr1:184559872-184588764	+	hsa_circ_0111456	28892	251	SY5Y_exp2_D0, diencephalon, occipital_lobe, frontal_cortex, parietal_lobe, temporal_lobe	ALT_DONOR, CDS, coding, INTERNAL, OVCODE, OVEXON, UTR3	NM_030806	C1orf21	Rybak2015
	chr1:184663177-184718726	-	hsa_circ_0111458	55549	2708	occipital_lobe, frontal_cortex	ALT_DONOR, CDS, coding, INTERNAL, OVCODE, OVERLAPTX, OVEXON, UTR3	ENST00000367512.3	EDEM3	Rybak2015
	chr1:184671944-184718726	-	hsa_circ_0015650	46782	2231	Helas3	ANNOTATED, CDS, coding, INTERNAL, OVCODE, OVERLAPTX, OVEXON	NM_025191	EDEM3	Salzman2013
	chr1:184690422-184703777	-	hsa_circ_0015654	13355	606	Bj	ANNOTATED, CDS, coding, INTERNAL, OVCODE, OVEXON	NM_025191	EDEM3	Salzman2013
	chr1:184701970-184706845	-	hsa_circ_0003442	4875	408	Hs68_RNase, Hs68_control, cerebellum, occipital_lobe, frontal_cortex, temporal_lobe	ANNOTATED, CDS, coding, INTERNAL, OVCODE, OVEXON	NM_025191	EDEM3	Jeck2013, Rybak2015
	chr1:184701970-184718726	-	hsa_circ_0111461	16756	454	occipital_lobe, frontal_cortex, parietal_lobe	ANNOTATED, CDS, coding, INTERNAL, OVCODE, OVEXON	ENST00000318130.8	EDEM3	Rybak2015
	chr1:184703664-184718726	-	hsa_circ_0111462	15062	300	frontal_cortex, parietal_lobe	ANNOTATED, CDS, coding, INTERNAL, OVCODE, OVEXON	ENST00000318130.8	EDEM3	Rybak2015
	chr1:184706158-184706845	-	hsa_circ_0015655	687	141	Gm12878	ANNOTATED, CDS, coding, INTERNAL, OVCODE, OVEXON	NM_025191	EDEM3	Salzman2013
	chr1:184706158-184718726	-	hsa_circ_0015656	12568	187	A549	ANNOTATED, CDS, coding, INTERNAL, OVCODE, OVEXON	NM_025191	EDEM3	Salzman2013
	chr1:184775079-184801096	-	hsa_circ_0015660	26017	845	Sknshra	ANNOTATED, CDS, coding, INTERNAL, OVCODE, OVEXON	NM_052966	FAM129A	Salzman2013
	chr1:185092988-185094242	-	hsa_circ_0111465	1254	230	occipital_lobe	ANNOTATED, coding, INTERNAL, OVCODE, OVEXON, UTR3	ENST00000367504.3	TRMT1L	Rybak2015
	chr1:185094075-185106928	-	hsa_circ_0015663	12853	437	K562, Hepg2, Helas3, Gm12878, occipital_lobe, frontal_cortex	ANNOTATED, CDS, coding, INTERNAL, OVCODE, OVEXON	NM_030934	TRMT1L	Salzman2013, Rybak2015
	chr1:185094075-185121067	-	hsa_circ_0015664	26992	1524	K562, Gm12878, Sknshra, occipital_lobe	ANNOTATED, CDS, coding, INTERNAL, OVCODE, OVEXON	NM_030934	TRMT1L	Salzman2013, Rybak2015
	chr1:185126191-185154063	+	hsa_circ_0015670	27872	1543	K562	ANNOTATED, CDS, coding, OVCODE, OVERLAPTX, OVEXON, UTR5	NM_001105518	SWT1	Salzman2013
	chr1:185126191-185200840	+	hsa_circ_0015671	74649	2555	K562, Sknshra	ANNOTATED, CDS, coding, OVCODE, OVERLAPTX, OVEXON, UTR5	NM_001105518	SWT1	Salzman2013
	chr1:185129964-185135784	+	hsa_circ_0111468	5820	174	frontal_cortex, parietal_lobe	ANNOTATED, CDS, coding, INTERNAL, OVCODE, OVEXON, UTR5	NM_017673	SWT1	Rybak2015
	chr1:185129964-185144245	+	hsa_circ_0141518	14281	975	platelets	ANNOTATED, CDS, coding, INTERNAL, OVCODE, OVEXON, UTR5	NM_017673	SWT1	Maass2017
	chr1:185129964-185144245	+	hsa_circ_0111469	14281	975	occipital_lobe, frontal_cortex, parietal_lobe	ANNOTATED, CDS, coding, INTERNAL, OVCODE, OVEXON, UTR5	NM_017673	SWT1	Rybak2015
	chr1:185129964-185175895	+	hsa_circ_0015672	45931	1981	K562	ANNOTATED, CDS, coding, INTERNAL, OVCODE, OVERLAPTX, OVEXON, UTR5	NM_017673	SWT1	Salzman2013
	chr1:185129964-185183787	+	hsa_circ_0141519	53823	2130	platelets	ANNOTATED, CDS, coding, INTERNAL, OVCODE, OVEXON, UTR5	NM_017673	SWT1	Maass2017
	chr1:185129972-185135784	+	hsa_circ_0111470	5812	166	parietal_lobe	ALT_ACCEPTOR, CDS, coding, INTERNAL, OVCODE, OVEXON, UTR5	NM_017673	SWT1	Rybak2015
	chr1:185137471-185154063	+	hsa_circ_0015673	16592	1264	K562	ANNOTATED, CDS, coding, INTERNAL, OVCODE, OVERLAPTX, OVEXON	NM_017673	SWT1	Salzman2013
	chr1:185137471-185159774	+	hsa_circ_0015674	22303	1358	K562	ANNOTATED, CDS, coding, INTERNAL, OVCODE, OVERLAPTX, OVEXON	NM_017673	SWT1	Salzman2013
	chr1:185143503-185144245	+	hsa_circ_0111471	742	742	cerebellum, occipital_lobe, frontal_cortex, parietal_lobe, temporal_lobe	ANNOTATED, CDS, coding, INTERNAL, OVCODE, OVEXON	NM_017673	SWT1	Rybak2015
	chr1:185143503-185151189	+	hsa_circ_0111472	7686	914	occipital_lobe, frontal_cortex, temporal_lobe	ANNOTATED, CDS, coding, INTERNAL, OVCODE, OVEXON	NM_017673	SWT1	Rybak2015
	chr1:185143503-185154063	+	hsa_circ_0111473	10560	1205	cerebellum, occipital_lobe, frontal_cortex, parietal_lobe	ANNOTATED, CDS, coding, INTERNAL, OVCODE, OVEXON	NM_017673	SWT1	Rybak2015
	chr1:185143503-185159774	+	hsa_circ_0111474	16271	1299	diencephalon, occipital_lobe, frontal_cortex, parietal_lobe, temporal_lobe	ANNOTATED, CDS, coding, INTERNAL, OVCODE, OVEXON	NM_017673	SWT1	Rybak2015
	chr1:185143503-185173995	+	hsa_circ_0111475	30492	1609	occipital_lobe	ANNOTATED, CDS, coding, INTERNAL, OVCODE, OVEXON	NM_017673	SWT1	Rybak2015
	chr1:185143503-185183787	+	hsa_circ_0111476	40284	1897	diencephalon, occipital_lobe, frontal_cortex, parietal_lobe, temporal_lobe	ANNOTATED, CDS, coding, INTERNAL, OVCODE, OVEXON	NM_017673	SWT1	Rybak2015
	chr1:185143503-185191168	+	hsa_circ_0111477	47665	2085	frontal_cortex	ANNOTATED, CDS, coding, INTERNAL, OVCODE, OVEXON	NM_017673	SWT1	Rybak2015
	chr1:185143503-185200840	+	hsa_circ_0111478	57337	2217	diencephalon, occipital_lobe, frontal_cortex, parietal_lobe, temporal_lobe	ANNOTATED, CDS, coding, INTERNAL, OVCODE, OVEXON	NM_017673	SWT1	Rybak2015
	chr1:185143503-185240521	+	hsa_circ_0111479	97018	2284	occipital_lobe	ANNOTATED, CDS, coding, INTERNAL, OVCODE, OVERLAPTX, OVEXON	NM_017673	SWT1	Rybak2015
	chr1:185149522-185154063	+	hsa_circ_0111480	4541	463	diencephalon, occipital_lobe, frontal_cortex	ANNOTATED, CDS, coding, INTERNAL, OVCODE, OVEXON	NM_017673	SWT1	Rybak2015
	chr1:185149522-185159774	+	hsa_circ_0111481	10252	557	occipital_lobe, frontal_cortex, parietal_lobe, temporal_lobe	ANNOTATED, CDS, coding, INTERNAL, OVCODE, OVEXON	NM_017673	SWT1	Rybak2015
	chr1:185149522-185183787	+	hsa_circ_0015675	34265	1155	Ag04450	ANNOTATED, CDS, coding, INTERNAL, OVCODE, OVEXON	NM_017673	SWT1	Salzman2013
	chr1:185149522-185200840	+	hsa_circ_0111482	51318	1475	diencephalon, cerebellum, occipital_lobe, frontal_cortex, temporal_lobe	ANNOTATED, CDS, coding, INTERNAL, OVCODE, OVEXON	NM_017673	SWT1	Rybak2015
	chr1:185151077-185159774	+	hsa_circ_0111483	8697	497	diencephalon, occipital_lobe, frontal_cortex, temporal_lobe	ANNOTATED, CDS, coding, INTERNAL, OVCODE, OVEXON	NM_017673	SWT1	Rybak2015
	chr1:185151077-185173995	+	hsa_circ_0111484	22918	807	occipital_lobe, parietal_lobe	ANNOTATED, CDS, coding, INTERNAL, OVCODE, OVEXON	NM_017673	SWT1	Rybak2015
	chr1:185151077-185183787	+	hsa_circ_0111485	32710	1095	frontal_cortex	ANNOTATED, CDS, coding, INTERNAL, OVCODE, OVEXON	NM_017673	SWT1	Rybak2015
	chr1:185151077-185200840	+	hsa_circ_0111486	49763	1415	diencephalon	ANNOTATED, CDS, coding, INTERNAL, OVCODE, OVEXON	NM_017673	SWT1	Rybak2015
	chr1:185153374-185183787	+	hsa_circ_0111487	30413	983	cerebellum, occipital_lobe, frontal_cortex, parietal_lobe, temporal_lobe	ANNOTATED, CDS, coding, INTERNAL, OVCODE, OVEXON	NM_017673	SWT1	Rybak2015
	chr1:185153374-185191168	+	hsa_circ_0111488	37794	1171	occipital_lobe, frontal_cortex, parietal_lobe	ANNOTATED, CDS, coding, INTERNAL, OVCODE, OVEXON	NM_017673	SWT1	Rybak2015
	chr1:185153374-185200840	+	hsa_circ_0015677	47466	1303	Nhek, diencephalon, occipital_lobe, frontal_cortex, parietal_lobe, temporal_lobe	ANNOTATED, CDS, coding, INTERNAL, OVCODE, OVERLAPTX, OVEXON	NM_017673	SWT1	Salzman2013, Rybak2015
	chr1:185171785-185183787	+	hsa_circ_0111489	12002	598	diencephalon	ANNOTATED, CDS, coding, INTERNAL, OVCODE, OVEXON	NM_017673	SWT1	Rybak2015
	chr1:185171785-185191168	+	hsa_circ_0111490	19383	786	diencephalon, occipital_lobe, frontal_cortex, parietal_lobe, temporal_lobe	ANNOTATED, CDS, coding, INTERNAL, OVCODE, OVEXON	NM_017673	SWT1	Rybak2015
	chr1:185171785-185200840	+	hsa_circ_0111491	29055	918	diencephalon, cerebellum, occipital_lobe, frontal_cortex, parietal_lobe, temporal_lobe	ANNOTATED, CDS, coding, INTERNAL, OVCODE, OVEXON	NM_017673	SWT1	Rybak2015
	chr1:185173831-185183787	+	hsa_circ_0111492	9956	452	frontal_cortex, temporal_lobe	ANNOTATED, CDS, coding, INTERNAL, OVCODE, OVEXON	NM_017673	SWT1	Rybak2015
	chr1:185173831-185191168	+	hsa_circ_0111493	17337	640	cerebellum, occipital_lobe, frontal_cortex, parietal_lobe	ANNOTATED, CDS, coding, INTERNAL, OVCODE, OVEXON	NM_017673	SWT1	Rybak2015
	chr1:185173831-185200840	+	hsa_circ_0111494	27009	772	occipital_lobe, frontal_cortex, temporal_lobe	ANNOTATED, CDS, coding, INTERNAL, OVCODE, OVEXON	NM_017673	SWT1	Rybak2015
	chr1:185183394-185200840	+	hsa_circ_0111495	17446	713	occipital_lobe	ALT_ACCEPTOR, CDS, coding, INTERNAL, intronic, OVCODE, OVEXON	NM_017673	SWT1	Rybak2015
	chr1:185183638-185200840	+	hsa_circ_0004689	17202	469	Hs68_RNase, Hs68_control, Nhek, K562, Gm12878, Sknshra, diencephalon, Sy5y_exp1_D4, cerebellum, Sy5y_exp1_D0, occipital_lobe, frontal_cortex, Sy5y_exp1_D2, parietal_lobe, temporal_lobe, adipose, vena_cava, muscle, platelets	ANNOTATED, CDS, coding, INTERNAL, OVCODE, OVEXON	NM_017673	SWT1	Jeck2013, Salzman2013, Rybak2015, Maass2017
	chr1:185183745-185200840	+	hsa_circ_0111496	17095	362	frontal_cortex, temporal_lobe	ALT_ACCEPTOR, CDS, coding, INTERNAL, OVCODE, OVEXON	NM_017673	SWT1	Rybak2015
	chr1:185240454-185245800	+	hsa_circ_0111497	5346	132	frontal_cortex	ANNOTATED, CDS, coding, INTERNAL, OVCODE, OVEXON	NM_017673	SWT1	Rybak2015
	chr1:185265521-185276794	-	hsa_circ_0015678	11273	3217	K562	ANNOTATED, CDS, coding, OVCODE, OVERLAPTX, OVEXON, UTR3	NM_006469	IVNS1ABP	Salzman2013
	chr1:185268507-185270317	+	hsa_circ_0111498	1810	1810	frontal_cortex	ANTISENSE, CDS, coding, INTERNAL, intronic, OVCODE, OVERLAPTX, OVEXON	ENST00000367498.3	IVNS1ABP	Rybak2015
	chr1:185268841-185269262	-	hsa_circ_0111499	421	306	occipital_lobe	ANNOTATED, CDS, coding, INTERNAL, OVCODE, OVEXON	ENST00000367498.3	IVNS1ABP	Rybak2015
	chr1:185269130-185274775	-	hsa_circ_0111500	5645	844	occipital_lobe	ANNOTATED, CDS, coding, INTERNAL, OVCODE, OVERLAPTX, OVEXON	ENST00000367498.3	IVNS1ABP	Rybak2015
	chr1:185269568-185270695	-	hsa_circ_0015679	1127	477	K562	ANNOTATED, CDS, coding, INTERNAL, OVCODE, OVERLAPTX, OVEXON	NM_006469	IVNS1ABP	Salzman2013
	chr1:185269568-185274775	-	hsa_circ_0111501	5207	585	occipital_lobe	ANNOTATED, CDS, coding, INTERNAL, OVCODE, OVERLAPTX, OVEXON	ENST00000367498.3	IVNS1ABP	Rybak2015
	chr1:185270565-185274775	-	hsa_circ_0111502	4210	238	occipital_lobe, frontal_cortex	ANNOTATED, CDS, coding, INTERNAL, OVCODE, OVEXON	ENST00000367498.3	IVNS1ABP	Rybak2015
	chr1:186147547-186160085	+	hsa_circ_0015696	12538	2040	H1hesc	ANNOTATED, CDS, coding, OVCODE, OVERLAPTX, OVEXON, UTR3	NM_031935	HMCN1	Salzman2013
	chr1:186283760-186332133	-	hsa_circ_0015700	48373	6505	Nhek	ANNOTATED, CDS, coding, INTERNAL, OVCODE, OVEXON	NM_003292	TPR	Salzman2013
	chr1:186286613-186324900	-	hsa_circ_0015701	38287	5052	K562	ANNOTATED, CDS, coding, INTERNAL, OVCODE, OVEXON	NM_003292	TPR	Salzman2013
	chr1:186287578-186324690	-	hsa_circ_0015703	37112	4799	K562	ANNOTATED, CDS, coding, INTERNAL, OVCODE, OVEXON	NM_003292	TPR	Salzman2013
	chr1:186287578-186324900	-	hsa_circ_0015704	37322	4933	K562	ANNOTATED, CDS, coding, INTERNAL, OVCODE, OVEXON	NM_003292	TPR	Salzman2013
	chr1:186289443-186330037	-	hsa_circ_0015708	40594	5610	K562	ANNOTATED, CDS, coding, INTERNAL, OVCODE, OVEXON	NM_003292	TPR	Salzman2013
	chr1:186289443-186332577	-	hsa_circ_0015709	43134	6141	K562	ANNOTATED, CDS, coding, INTERNAL, OVCODE, OVEXON	NM_003292	TPR	Salzman2013
	chr1:186294895-186325581	-	hsa_circ_0111511	30686	4388	frontal_cortex	ANNOTATED, CDS, coding, INTERNAL, OVCODE, OVEXON	NM_003292	TPR	Rybak2015
	chr1:186324541-186337114	-	hsa_circ_0111514	12573	1841	frontal_cortex	ANNOTATED, CDS, coding, INTERNAL, OVCODE, OVEXON	NM_003292	TPR	Rybak2015
	chr1:186324766-186325581	-	hsa_circ_0015717	815	298	Gm12878	ANNOTATED, CDS, coding, INTERNAL, OVCODE, OVEXON	NM_003292	TPR	Salzman2013
	chr1:186324766-186329128	-	hsa_circ_0015718	4362	831	K562, Gm12878	ANNOTATED, CDS, coding, INTERNAL, OVCODE, OVEXON	NM_003292	TPR	Salzman2013
	chr1:186324766-186330841	-	hsa_circ_0111515	6075	1152	occipital_lobe	ANNOTATED, CDS, coding, INTERNAL, OVCODE, OVEXON	NM_003292	TPR	Rybak2015
	chr1:186324766-186332577	-	hsa_circ_0015719	7811	1595	Gm12878	ANNOTATED, CDS, coding, INTERNAL, OVCODE, OVEXON	NM_003292	TPR	Salzman2013
	chr1:186324766-186340175	-	hsa_circ_0015720	15409	1766	Gm12878	ANNOTATED, CDS, coding, INTERNAL, OVCODE, OVEXON	NM_003292	TPR	Salzman2013
	chr1:186324766-186342595	-	hsa_circ_0015721	17829	1871	Gm12878	ANNOTATED, CDS, coding, INTERNAL, OVCODE, OVEXON	NM_003292	TPR	Salzman2013
	chr1:186326406-186331512	-	hsa_circ_0015722	5106	1150	Hepg2	ALT_DONOR, CDS, coding, INTERNAL, intronic, OVCODE, OVEXON	NM_003292	TPR	Salzman2013
	chr1:186326528-186330841	-	hsa_circ_0111516	4313	854	cerebellum	ANNOTATED, CDS, coding, INTERNAL, OVCODE, OVEXON	NM_003292	TPR	Rybak2015
	chr1:186329896-186330841	-	hsa_circ_0111517	945	229	frontal_cortex	ANNOTATED, CDS, coding, INTERNAL, OVCODE, OVEXON	NM_003292	TPR	Rybak2015
	chr1:186331968-186340175	-	hsa_circ_0015723	8207	440	K562	ANNOTATED, CDS, coding, INTERNAL, OVCODE, OVEXON	NM_003292	TPR	Salzman2013
	chr1:186342606-186344011	-	hsa_circ_0111518	1405	1405	frontal_cortex	ALT_ACCEPTOR, ALT_DONOR, CDS, coding, INTERNAL, intronic, OVCODE, OVEXON	NM_003292	TPR	Rybak2015
	chr1:186344009-186344318	-	hsa_circ_0015724	309	309	Helas3	ALT_ACCEPTOR, CDS, coding, INTERNAL, OVCODE, OVEXON, UTR5	NM_003292	TPR	Salzman2013
	chr1:186357573-186363147	+	hsa_circ_0111519	5574	450	frontal_cortex	ANNOTATED, CDS, coding, INTERNAL, OVCODE, OVERLAPTX, OVEXON	NM_017847	C1orf27	Rybak2015
	chr1:186357573-186386786	+	hsa_circ_0111520	29213	967	occipital_lobe	ANNOTATED, CDS, coding, INTERNAL, OVCODE, OVERLAPTX, OVEXON	NM_017847	C1orf27	Rybak2015
	chr1:186359842-186360923	+	hsa_circ_0007538	1081	237	Hs68_RNase, Hs68_control, K562, Helas3, Gm12878, Bj, Ag04450, Sknshra, diencephalon, Sy5y_exp1_D4, cerebellum, occipital_lobe, frontal_cortex, Sy5y_exp1_D2, parietal_lobe, temporal_lobe, platelets	ANNOTATED, CDS, coding, INTERNAL, OVCODE, OVERLAPTX, OVEXON	NM_017847	C1orf27	Jeck2013, Salzman2013, Rybak2015, Maass2017
	chr1:186359842-186363147	+	hsa_circ_0111521	3305	306	diencephalon, cerebellum, occipital_lobe, frontal_cortex, parietal_lobe, temporal_lobe	ANNOTATED, CDS, coding, INTERNAL, OVCODE, OVERLAPTX, OVEXON	NM_017847	C1orf27	Rybak2015
	chr1:186359842-186367573	+	hsa_circ_0015725	7731	435	Gm12878	ANNOTATED, CDS, coding, INTERNAL, OVCODE, OVERLAPTX, OVEXON	NM_017847	C1orf27	Salzman2013
	chr1:186359842-186375400	+	hsa_circ_0111522	15558	712	diencephalon, occipital_lobe, frontal_cortex	ANNOTATED, CDS, coding, INTERNAL, OVCODE, OVERLAPTX, OVEXON	NM_017847	C1orf27	Rybak2015
	chr1:186359842-186386786	+	hsa_circ_0111523	26944	823	frontal_cortex	ANNOTATED, CDS, coding, INTERNAL, OVCODE, OVERLAPTX, OVEXON	NM_017847	C1orf27	Rybak2015
	chr1:186359842-186388209	+	hsa_circ_0111524	28367	892	occipital_lobe, frontal_cortex, parietal_lobe	ALT_DONOR, CDS, coding, INTERNAL, OVCODE, OVERLAPTX, OVEXON, UTR3	NM_017847	C1orf27	Rybak2015
	chr1:186359842-186394429	+	hsa_circ_0111525	34587	7112	diencephalon, occipital_lobe, frontal_cortex, parietal_lobe	ALT_DONOR, CDS, coding, downstream_end, OVCODE, OVERLAPTX, OVEXON, UTR3	ENST00000287859.6	C1orf27	Rybak2015
	chr1:186359842-186405705	+	hsa_circ_0111526	45863	18388	occipital_lobe, frontal_cortex, temporal_lobe	ALT_DONOR, CDS, coding, downstream_end, OVCODE, OVERLAPTX, OVEXON, UTR3	ENST00000287859.6	C1orf27	Rybak2015
	chr1:186359842-186435499	+	hsa_circ_0111527	75657	48182	frontal_cortex	ALT_DONOR, CDS, coding, downstream_end, OVCODE, OVERLAPTX, OVEXON, UTR3	ENST00000287859.6	C1orf27	Rybak2015
	chr1:186367444-186375400	+	hsa_circ_0111528	7956	406	cerebellum	ANNOTATED, CDS, coding, INTERNAL, OVCODE, OVERLAPTX, OVEXON	NM_017847	C1orf27	Rybak2015
	chr1:186375214-186381025	+	hsa_circ_0111529	5811	5811	diencephalon, cerebellum, occipital_lobe, frontal_cortex, parietal_lobe, temporal_lobe	ALT_DONOR, CDS, coding, INTERNAL, intronic, OVCODE, OVERLAPTX, OVEXON	NM_017847	C1orf27	Rybak2015
	chr1:186375214-186386786	+	hsa_circ_0015727	11572	297	Gm12878, diencephalon, cerebellum, occipital_lobe, frontal_cortex, parietal_lobe, temporal_lobe	ANNOTATED, CDS, coding, INTERNAL, OVCODE, OVERLAPTX, OVEXON	NM_017847	C1orf27	Salzman2013, Rybak2015
	chr1:186375214-186388209	+	hsa_circ_0000166	12995	366	cd_19, Hs68_RNase, Hs68_control, diencephalon, cerebellum, occipital_lobe, frontal_cortex, parietal_lobe, temporal_lobe, platelets	ALT_DONOR, CDS, coding, INTERNAL, OVCODE, OVERLAPTX, OVEXON, UTR3	NM_001164245	C1orf27	Memczak2013, Jeck2013, Rybak2015, Maass2017
	chr1:186375214-186394429	+	hsa_circ_0111530	19215	6586	occipital_lobe, frontal_cortex, parietal_lobe, temporal_lobe	ALT_DONOR, CDS, coding, downstream_end, OVCODE, OVERLAPTX, OVEXON, UTR3	ENST00000287859.6	C1orf27	Rybak2015
	chr1:186375214-186405441	+	hsa_circ_0111531	30227	17598	diencephalon, occipital_lobe, frontal_cortex, parietal_lobe	ALT_DONOR, CDS, coding, downstream_end, OVCODE, OVERLAPTX, OVEXON, UTR3	ENST00000287859.6	C1orf27	Rybak2015
	chr1:186375214-186405705	+	hsa_circ_0111532	30491	17862	diencephalon, cerebellum, frontal_cortex, parietal_lobe	ALT_DONOR, CDS, coding, downstream_end, OVCODE, OVERLAPTX, OVEXON, UTR3	ENST00000287859.6	C1orf27	Rybak2015
	chr1:186380942-186386786	+	hsa_circ_0111536	5844	5844	frontal_cortex	ALT_ACCEPTOR, ncRNA, OVCODE, OVERLAPTX, OVEXON, upstream_start	ENST00000461662.1	C1orf27	Rybak2015
	chr1:186386675-186386786	+	hsa_circ_0015728	111	111	Gm12878	ANNOTATED, CDS, coding, INTERNAL, OVCODE, OVERLAPTX, OVEXON	NM_017847	C1orf27	Salzman2013
	chr1:186394254-186405705	+	hsa_circ_0111537	11451	11451	parietal_lobe	ANTISENSE, INTERNAL, intronic, ncRNA	NR_031642	MIR548F1	Rybak2015
	chr1:186394254-186420406	+	hsa_circ_0111538	26152	26152	occipital_lobe, frontal_cortex, parietal_lobe, temporal_lobe	ALT_ACCEPTOR, ncRNA, OVCODE, OVERLAPTX, OVEXON, upstream_start	ENST00000429768.1	RP11-295K2.3	Rybak2015
	chr1:186404356-186439527	+	hsa_circ_0111539	35171	34816	frontal_cortex, temporal_lobe	ALT_ACCEPTOR, ALT_DONOR, downstream_end, ncRNA, OVCODE, OVERLAPTX, OVEXON, upstream_start	ENST00000429768.1	RP11-295K2.3	Rybak2015
	chr1:186404458-186439527	+	hsa_circ_0111540	35069	34714	frontal_cortex	ALT_ACCEPTOR, ALT_DONOR, downstream_end, ncRNA, OVCODE, OVERLAPTX, OVEXON, upstream_start	ENST00000429768.1	RP11-295K2.3	Rybak2015
	chr1:186862142-186863343	+	hsa_circ_0141521	1201	263	platelets	ANNOTATED, CDS, coding, INTERNAL, OVCODE, OVEXON	NM_024420	PLA2G4A	Maass2017
	chr1:186862142-186880521	+	hsa_circ_0141522	18379	443	WAS2, vena_cava, platelets	ANNOTATED, CDS, coding, INTERNAL, OVCODE, OVEXON	NM_024420	PLA2G4A	Maass2017
	chr1:186862142-186909226	+	hsa_circ_0015730	47084	918	A549	ANNOTATED, CDS, coding, INTERNAL, OVCODE, OVERLAPTX, OVEXON	NM_024420	PLA2G4A	Salzman2013
	chr1:186880379-186880521	+	hsa_circ_0015731	142	142	Hepg2, A549	ANNOTATED, CDS, coding, INTERNAL, OVCODE, OVEXON	NM_024420	PLA2G4A	Salzman2013
	chr1:193038163-193038764	+	hsa_circ_0015735	601	601	K562	ANNOTATED, CDS, coding, INTERNAL, OVCODE, OVEXON, UTR5	NM_001173524	TROVE2	Salzman2013
	chr1:193038163-193046180	+	hsa_circ_0111562	8017	1107	diencephalon, cerebellum, occipital_lobe, frontal_cortex, parietal_lobe, temporal_lobe	ANNOTATED, CDS, coding, INTERNAL, OVCODE, OVEXON, UTR5	NM_001173524	TROVE2	Rybak2015
	chr1:193038163-193046180	+	hsa_circ_0141526	8017	1107	platelets	ANNOTATED, CDS, coding, INTERNAL, OVCODE, OVEXON, UTR5	NM_001173524	TROVE2	Maass2017
	chr1:193038163-193051838	+	hsa_circ_0111563	13675	1485	diencephalon, cerebellum, occipital_lobe, frontal_cortex	ANNOTATED, CDS, coding, INTERNAL, OVCODE, OVEXON, UTR5	NM_001173524	TROVE2	Rybak2015
	chr1:193038163-193053828	+	hsa_circ_0111564	15665	1605	diencephalon, cerebellum, occipital_lobe, frontal_cortex, parietal_lobe, temporal_lobe	ANNOTATED, CDS, coding, INTERNAL, OVCODE, OVEXON, UTR5	NM_001042370	TROVE2	Rybak2015
	chr1:193038163-193053961	+	hsa_circ_0111565	15798	1738	diencephalon, occipital_lobe, frontal_cortex, parietal_lobe, temporal_lobe	ALT_DONOR, CDS, coding, INTERNAL, OVCODE, OVEXON, UTR3, UTR5	NM_001173524	TROVE2	Rybak2015
	chr1:193044949-193046180	+	hsa_circ_0111566	1231	506	diencephalon, cerebellum, occipital_lobe, frontal_cortex, parietal_lobe, temporal_lobe	ANNOTATED, CDS, coding, INTERNAL, OVCODE, OVEXON, UTR5	ENST00000432079.1	TROVE2	Rybak2015
	chr1:193051315-193055115	+	hsa_circ_0015736	3800	1668	K562	ANNOTATED, CDS, coding, OVCODE, OVEXON, UTR3	NM_001173524	TROVE2	Salzman2013
	chr1:193065777-193070334	-	hsa_circ_0007910	4557	353	Hs68_RNase, Hs68_control, diencephalon, cerebellum, occipital_lobe, frontal_cortex, parietal_lobe, temporal_lobe	ALT_DONOR, CDS, coding, INTERNAL, OVCODE, OVEXON	NM_016066	GLRX2	Jeck2013, Rybak2015
	chr1:193107214-193181607	+	hsa_circ_0015741	74393	731	K562	ANNOTATED, CDS, coding, INTERNAL, OVCODE, OVERLAPTX, OVEXON	NM_024529	CDC73	Salzman2013
	chr1:193107214-193219001	+	hsa_circ_0015742	111787	1136	Gm12878	ANNOTATED, CDS, coding, INTERNAL, OVCODE, OVERLAPTX, OVEXON	NM_024529	CDC73	Salzman2013
	chr1:193116996-193205486	+	hsa_circ_0015743	88490	688	Nhek, K562, Helas3, A549	ANNOTATED, CDS, coding, INTERNAL, OVCODE, OVERLAPTX, OVEXON	NM_024529	CDC73	Salzman2013
	chr1:193119433-193172982	+	hsa_circ_0015746	53549	202	K562	ANNOTATED, CDS, coding, INTERNAL, OVCODE, OVERLAPTX, OVEXON	NM_024529	CDC73	Salzman2013
	chr1:193172924-193181230	+	hsa_circ_0015747	8306	94	Ag04450	ANNOTATED, CDS, coding, INTERNAL, OVCODE, OVEXON	NM_024529	CDC73	Salzman2013
	chr1:193172924-193181607	+	hsa_circ_0006337	8683	182	Hs68_RNase, Hs68_control	ANNOTATED, CDS, coding, INTERNAL, OVCODE, OVEXON	NM_024529	CDC73	Jeck2013
	chr1:193172924-193202284	+	hsa_circ_0015748	29360	344	H1hesc	ANNOTATED, CDS, coding, INTERNAL, OVCODE, OVEXON	NM_024529	CDC73	Salzman2013
	chr1:193172924-193205486	+	hsa_circ_0015749	32562	445	K562, Hepg2, H1hesc, Gm12878, Ag04450, A549, Sknshra, Mcf7, diencephalon, cerebellum, occipital_lobe, parietal_lobe, temporal_lobe	ANNOTATED, CDS, coding, INTERNAL, OVCODE, OVEXON	NM_024529	CDC73	Salzman2013, Rybak2015
	chr1:193181194-193202284	+	hsa_circ_0111576	21090	286	frontal_cortex	ANNOTATED, CDS, coding, INTERNAL, OVCODE, OVEXON	NM_024529	CDC73	Rybak2015
	chr1:193181194-193205486	+	hsa_circ_0000167	24292	387	cd_34, frontal_cortex	ANNOTATED, CDS, coding, INTERNAL	NM_024529	CDC73	Memczak2013, Rybak2015
	chr1:193181194-193219001	+	hsa_circ_0111577	37807	529	diencephalon	ANNOTATED, CDS, coding, INTERNAL, OVCODE, OVEXON	NM_024529	CDC73	Rybak2015
	chr1:193181194-193223942	+	hsa_circ_0015750	42748	4666	K562	ANNOTATED, CDS, coding, OVCODE, OVERLAPTX, OVEXON, UTR3	NM_024529	CDC73	Salzman2013
	chr1:193202122-193205486	+	hsa_circ_0003820	3364	263	Hs68_RNase, Hs68_control, diencephalon, cerebellum, occipital_lobe, frontal_cortex, parietal_lobe, temporal_lobe	ANNOTATED, CDS, coding, INTERNAL, OVCODE, OVEXON	NM_024529	CDC73	Jeck2013, Rybak2015
	chr1:193205385-193206984	+	hsa_circ_0111578	1599	1599	frontal_cortex	ALT_DONOR, CDS, coding, INTERNAL, intronic, OVCODE, OVEXON	NM_024529	CDC73	Rybak2015
	chr1:193227508-193320369	+	hsa_circ_0111579	92861	46839	occipital_lobe	ALT_ACCEPTOR, ncRNA, OVEXON, upstream_start	ENST00000420807.1	RP11-452J13.1	Rybak2015
	chr1:196205115-196254888	-	hsa_circ_0111597	49773	760	occipital_lobe	ANNOTATED, coding, INTERNAL, OVCODE, OVEXON, UTR3	ENST00000451324.2	KCNT2	Rybak2015
	chr1:196227323-196274475	-	hsa_circ_0111598	47152	752	occipital_lobe	ANNOTATED, CDS, coding, INTERNAL, OVCODE, OVERLAPTX, OVEXON	ENST00000367431.4	KCNT2	Rybak2015
	chr1:196227323-196285156	-	hsa_circ_0111599	57833	887	temporal_lobe	ANNOTATED, CDS, coding, INTERNAL, OVCODE, OVERLAPTX, OVEXON	ENST00000367431.4	KCNT2	Rybak2015
	chr1:196227323-196300391	-	hsa_circ_0111600	73068	1214	frontal_cortex	ANNOTATED, CDS, coding, INTERNAL, OVCODE, OVERLAPTX, OVEXON	NM_198503	KCNT2	Rybak2015
	chr1:196249989-196254888	-	hsa_circ_0111601	4899	315	cerebellum	ANNOTATED, CDS, coding, INTERNAL, OVCODE, OVEXON	NM_198503	KCNT2	Rybak2015
	chr1:196249989-196274475	-	hsa_circ_0111602	24486	427	diencephalon, occipital_lobe, temporal_lobe	ANNOTATED, CDS, coding, INTERNAL, OVCODE, OVERLAPTX, OVEXON	NM_198503	KCNT2	Rybak2015
	chr1:196249989-196286399	-	hsa_circ_0111603	36410	658	occipital_lobe, frontal_cortex	ANNOTATED, INTERNAL, ncRNA, OVCODE, OVERLAPTX, OVEXON	ENST00000498426.1	KCNT2	Rybak2015
	chr1:196274363-196274475	-	hsa_circ_0111604	112	112	occipital_lobe	ANNOTATED, CDS, coding, INTERNAL, OVCODE, OVERLAPTX, OVEXON	NM_198503	KCNT2	Rybak2015
	chr1:196300285-196311358	-	hsa_circ_0111605	11073	700	diencephalon, temporal_lobe	ANNOTATED, CDS, coding, INTERNAL, OVCODE, OVEXON	NM_198503	KCNT2	Rybak2015
	chr1:196342269-196367801	-	hsa_circ_0111606	25532	218	occipital_lobe, parietal_lobe	ANNOTATED, CDS, coding, INTERNAL, OVCODE, OVERLAPTX, OVEXON	NM_198503	KCNT2	Rybak2015
	chr1:196342269-196397399	-	hsa_circ_0111607	55130	584	frontal_cortex	ANNOTATED, CDS, coding, INTERNAL, OVCODE, OVERLAPTX, OVEXON	NM_198503	KCNT2	Rybak2015
	chr1:196342269-196398887	-	hsa_circ_0111608	56618	765	diencephalon, occipital_lobe, frontal_cortex, temporal_lobe	ANNOTATED, CDS, coding, INTERNAL, OVCODE, OVERLAPTX, OVEXON	NM_198503	KCNT2	Rybak2015
	chr1:196342269-196438198	-	hsa_circ_0111609	95929	1019	diencephalon, occipital_lobe, frontal_cortex	ANNOTATED, CDS, coding, INTERNAL, OVCODE, OVERLAPTX, OVEXON	NM_198503	KCNT2	Rybak2015
	chr1:196367692-196398887	-	hsa_circ_0111610	31195	656	occipital_lobe, frontal_cortex	ANNOTATED, CDS, coding, INTERNAL, OVCODE, OVEXON	NM_198503	KCNT2	Rybak2015
	chr1:196367692-196438198	-	hsa_circ_0111611	70506	910	occipital_lobe, frontal_cortex, temporal_lobe	ANNOTATED, CDS, coding, INTERNAL, OVCODE, OVEXON	NM_198503	KCNT2	Rybak2015
	chr1:196367692-196448368	-	hsa_circ_0111612	80676	970	occipital_lobe, frontal_cortex, parietal_lobe, temporal_lobe	ANNOTATED, CDS, coding, INTERNAL, OVCODE, OVEXON	NM_198503	KCNT2	Rybak2015
	chr1:196392179-196398887	-	hsa_circ_0015751	6708	547	H1hesc, diencephalon, cerebellum, occipital_lobe, frontal_cortex, parietal_lobe, temporal_lobe	ANNOTATED, CDS, coding, INTERNAL, OVCODE, OVEXON	NM_198503	KCNT2	Salzman2013, Rybak2015
	chr1:196392179-196438198	-	hsa_circ_0015752	46019	801	A549, occipital_lobe, frontal_cortex	ANNOTATED, CDS, coding, INTERNAL, OVCODE, OVEXON	NM_198503	KCNT2	Salzman2013, Rybak2015
	chr1:196392179-196448368	-	hsa_circ_0111613	56189	861	occipital_lobe, frontal_cortex, temporal_lobe	ANNOTATED, CDS, coding, INTERNAL, OVCODE, OVEXON	NM_198503	KCNT2	Rybak2015
	chr1:196392179-196461471	-	hsa_circ_0015753	69292	1090	Sknshra	ANNOTATED, CDS, coding, INTERNAL, OVCODE, OVEXON	NM_198503	KCNT2	Salzman2013
	chr1:196394981-196448368	-	hsa_circ_0111614	53387	797	parietal_lobe	ANNOTATED, CDS, coding, INTERNAL, OVCODE, OVEXON	NM_198503	KCNT2	Rybak2015
	chr1:196397234-196448368	-	hsa_circ_0111615	51134	660	diencephalon, cerebellum, frontal_cortex, parietal_lobe	ANNOTATED, CDS, coding, INTERNAL, OVCODE, OVEXON	NM_198503	KCNT2	Rybak2015
	chr1:196398706-196448368	-	hsa_circ_0111616	49662	495	diencephalon, Sy5y_exp1_D4, occipital_lobe, frontal_cortex, parietal_lobe, temporal_lobe	ANNOTATED, CDS, coding, INTERNAL, OVCODE, OVEXON	NM_198503	KCNT2	Rybak2015
	chr1:196434422-196461471	-	hsa_circ_0111617	27049	543	occipital_lobe, frontal_cortex, Sy5y_exp1_D2, temporal_lobe	ANNOTATED, CDS, coding, INTERNAL, OVCODE, OVEXON	NM_198503	KCNT2	Rybak2015
	chr1:196448147-196448368	-	hsa_circ_0111618	221	221	cerebellum, occipital_lobe, frontal_cortex, Sy5y_exp1_D2, parietal_lobe, temporal_lobe	ALT_DONOR, CDS, coding, INTERNAL, intronic, OVCODE, OVEXON	NM_198503	KCNT2	Rybak2015
	chr1:196448308-196461471	-	hsa_circ_0111619	13163	289	frontal_cortex	ANNOTATED, CDS, coding, INTERNAL, OVCODE, OVEXON	NM_198503	KCNT2	Rybak2015
	chr1:196458967-196461471	-	hsa_circ_0111620	2504	180	occipital_lobe, frontal_cortex, Sy5y_exp1_D2	ANNOTATED, CDS, coding, INTERNAL, OVCODE, OVEXON	NM_198503	KCNT2	Rybak2015
	chr1:197053256-197091173	-	hsa_circ_0015760	37917	6890	Gm12878	ANNOTATED, CDS, coding, OVCODE, OVEXON, UTR3	NM_018136	ASPM	Salzman2013
	chr1:197069560-197102725	-	hsa_circ_0015762	33165	6647	K562	ANNOTATED, CDS, coding, INTERNAL, OVCODE, OVEXON	NM_018136	ASPM	Salzman2013
	chr1:197086918-197094321	-	hsa_circ_0111625	7403	1129	occipital_lobe, parietal_lobe	ANNOTATED, CDS, coding, INTERNAL, OVCODE, OVEXON	NM_018136	ASPM	Rybak2015
	chr1:197086918-197104372	-	hsa_circ_0111626	17454	2039	frontal_cortex	ANNOTATED, CDS, coding, INTERNAL, OVCODE, OVEXON	NM_018136	ASPM	Rybak2015
	chr1:197091517-197091725	-	hsa_circ_0015763	208	208	Gm12878	ANNOTATED, CDS, coding, INTERNAL, OVCODE, OVEXON	NM_018136	ASPM	Salzman2013
	chr1:197091517-197094085	-	hsa_circ_0015764	2568	516	Huvec, Helas3	ANNOTATED, CDS, coding, INTERNAL, OVCODE, OVEXON	NM_018136	ASPM	Salzman2013
	chr1:197091517-197097795	-	hsa_circ_0015765	6278	838	Huvec, Helas3	ANNOTATED, CDS, coding, INTERNAL, OVCODE, OVEXON	NM_018136	ASPM	Salzman2013
	chr1:197091517-197098447	-	hsa_circ_0015766	6930	969	Huvec, Helas3, A549	ANNOTATED, CDS, coding, INTERNAL, OVCODE, OVEXON	NM_018136	ASPM	Salzman2013
	chr1:197091517-197101482	-	hsa_circ_0015767	9965	1179	Huvec, Helas3, A549	ANNOTATED, CDS, coding, INTERNAL, OVCODE, OVEXON	NM_018136	ASPM	Salzman2013
	chr1:197091517-197115824	-	hsa_circ_0015768	24307	3855	Bj, Ag04450	ANNOTATED, CDS, coding, OVCODE, OVEXON, UTR5	NM_018136	ASPM	Salzman2013
	chr1:197097619-197101482	-	hsa_circ_0015769	3863	517	Nhek	ANNOTATED, CDS, coding, INTERNAL, OVCODE, OVEXON	NM_018136	ASPM	Salzman2013
	chr1:197098316-197104372	-	hsa_circ_0015770	6056	734	Hepg2	ANNOTATED, CDS, coding, INTERNAL, OVCODE, OVEXON	NM_018136	ASPM	Salzman2013
	chr1:197098316-197109001	-	hsa_circ_0015771	10685	839	K562, H1hesc	ANNOTATED, CDS, coding, INTERNAL, OVCODE, OVEXON	NM_018136	ASPM	Salzman2013
	chr1:197099044-197113230	-	hsa_circ_0015772	14186	2332	Bj	ANNOTATED, CDS, coding, INTERNAL, OVCODE, OVEXON	NM_018136	ASPM	Salzman2013
	chr1:197122455-197123650	-	hsa_circ_0111627	1195	1195	frontal_cortex	ALT_ACCEPTOR, ALT_DONOR, coding, downstream_end, OVERLAPTX, OVEXON, UTR3	NM_194314	ZBTB41	Rybak2015
	chr1:197127162-197127535	+	hsa_circ_0111628	373	373	frontal_cortex	ANTISENSE, coding, INTERNAL, OVEXON, UTR3	NM_194314	ZBTB41	Rybak2015
	chr1:197141289-197161029	-	hsa_circ_0111630	19740	1038	diencephalon, cerebellum, Sy5y_exp1_D0, occipital_lobe, frontal_cortex, parietal_lobe, temporal_lobe	ANNOTATED, INTERNAL, ncRNA, OVCODE, OVEXON	ENST00000467322.1	ZBTB41	Rybak2015
	chr1:197191273-197191788	-	hsa_circ_0111634	515	515	cerebellum	ANTISENSE, coding, INTERNAL, intronic	ENST00000535699.1	CRB1	Rybak2015
	chr1:197473878-197643299	-	hsa_circ_0015774	169421	7913	Bj, Sknshra	ANNOTATED, CDS, coding, OVCODE, OVERLAPTX, OVEXON, UTR3	NM_001195215	DENND1B	Salzman2013
	chr1:197509093-197522242	-	hsa_circ_0111643	13149	366	diencephalon, temporal_lobe	ANNOTATED, CDS, coding, INTERNAL, OVCODE, OVEXON	NM_001195215	DENND1B	Rybak2015
	chr1:197509093-197643299	-	hsa_circ_0015775	134206	1389	K562	ANNOTATED, CDS, coding, INTERNAL, OVCODE, OVERLAPTX, OVEXON	NM_001195215	DENND1B	Salzman2013
	chr1:197515051-197515903	-	hsa_circ_0015776	852	110	Ag04450	ANNOTATED, CDS, coding, INTERNAL, OVCODE, OVEXON	NM_001195215	DENND1B	Salzman2013
	chr1:197515051-197564463	-	hsa_circ_0111644	49412	429	cerebellum	ANNOTATED, CDS, coding, INTERNAL, OVCODE, OVEXON	NM_001195215	DENND1B	Rybak2015
	chr1:197515051-197614873	-	hsa_circ_0111645	99822	843	frontal_cortex	ANNOTATED, CDS, coding, INTERNAL, OVCODE, OVERLAPTX, OVEXON	NM_001195215	DENND1B	Rybak2015
	chr1:197515862-197586889	-	hsa_circ_0015777	71027	609	Ag04450	ANNOTATED, CDS, coding, INTERNAL, OVCODE, OVERLAPTX, OVEXON	NM_001195215	DENND1B	Salzman2013
	chr1:197552281-197576304	-	hsa_circ_0111646	24023	330	frontal_cortex	ANNOTATED, CDS, coding, INTERNAL, OVCODE, OVERLAPTX, OVEXON	NM_001195215	DENND1B	Rybak2015
	chr1:197552281-197581106	-	hsa_circ_0015778	28825	376	Nhek, K562, Ag04450, A549, cerebellum, occipital_lobe, frontal_cortex, parietal_lobe	ANNOTATED, CDS, coding, INTERNAL, OVCODE, OVERLAPTX, OVEXON	NM_001195215	DENND1B	Salzman2013, Rybak2015
	chr1:197552281-197586889	-	hsa_circ_0015779	34608	477	Helas3, Bj, Ag04450, occipital_lobe	ANNOTATED, CDS, coding, INTERNAL, OVCODE, OVERLAPTX, OVEXON	NM_001195215	DENND1B	Salzman2013, Rybak2015
	chr1:197552281-197614873	-	hsa_circ_0000168	62592	642	neutr, K562, Hepg2, Helas3, A549, diencephalon, occipital_lobe, frontal_cortex, parietal_lobe	ANNOTATED, CDS, coding, INTERNAL	NM_144977	DENND1B	Memczak2013, Salzman2013, Rybak2015
	chr1:197552281-197627499	-	hsa_circ_0111647	75218	853	diencephalon, occipital_lobe	ANNOTATED, CDS, coding, INTERNAL, OVCODE, OVERLAPTX, OVEXON	NM_001195215	DENND1B	Rybak2015
	chr1:197552281-197684204	-	hsa_circ_0015780	131923	1067	K562, Ag04450	ANNOTATED, CDS, coding, INTERNAL, OVCODE, OVERLAPTX, OVEXON	NM_001195215	DENND1B	Salzman2013
	chr1:197552281-197742062	-	hsa_circ_0015781	189781	1132	Nhek	ANNOTATED, CDS, coding, INTERNAL, OVCODE, OVERLAPTX, OVEXON	NM_001195215	DENND1B	Salzman2013
	chr1:197564337-197586889	-	hsa_circ_0015782	22552	375	K562, Hepg2, A549, occipital_lobe, frontal_cortex, platelets	ANNOTATED, CDS, coding, INTERNAL, OVCODE, OVERLAPTX, OVEXON	NM_001195215	DENND1B	Salzman2013, Rybak2015, Maass2017
	chr1:197564337-197614873	-	hsa_circ_0111648	50536	540	frontal_cortex	ANNOTATED, CDS, coding, INTERNAL, OVCODE, OVERLAPTX, OVEXON	NM_001195215	DENND1B	Rybak2015
	chr1:197564337-197627499	-	hsa_circ_0015783	63162	751	Ag04450, occipital_lobe, frontal_cortex	ANNOTATED, CDS, coding, INTERNAL, OVCODE, OVERLAPTX, OVEXON	NM_001195215	DENND1B	Salzman2013, Rybak2015
	chr1:197564337-197684204	-	hsa_circ_0008785	119867	965	Hs68_RNase, Hs68_control, Nhek, Ag04450, A549	ANNOTATED, CDS, coding, INTERNAL, OVCODE, OVEXON	NM_001195215	DENND1B	Jeck2013, Salzman2013
	chr1:197576202-197586889	-	hsa_circ_0015784	10687	249	Ag04450, frontal_cortex	ANNOTATED, CDS, coding, INTERNAL, OVCODE, OVERLAPTX, OVEXON	NM_001195215	DENND1B	Salzman2013, Rybak2015
	chr1:197576202-197627499	-	hsa_circ_0111649	51297	625	diencephalon, cerebellum, occipital_lobe, frontal_cortex	ANNOTATED, CDS, coding, INTERNAL, OVCODE, OVERLAPTX, OVEXON	NM_001195215	DENND1B	Rybak2015
	chr1:197576202-197627499	-	hsa_circ_0141531	51297	625	platelets	ANNOTATED, CDS, coding, INTERNAL, OVCODE, OVERLAPTX, OVEXON	NM_001195215	DENND1B	Maass2017
	chr1:197576202-197742062	-	hsa_circ_0015785	165860	904	Gm12878	ANNOTATED, CDS, coding, INTERNAL, OVCODE, OVERLAPTX, OVEXON	NM_001195215	DENND1B	Salzman2013
	chr1:197586788-197611951	-	hsa_circ_0015786	25163	212	K562, Hepg2	ANNOTATED, CDS, coding, INTERNAL, OVCODE, OVERLAPTX, OVEXON	NM_001195215	DENND1B	Salzman2013
	chr1:197586788-197614873	-	hsa_circ_0015787	28085	266	Hepg2, Ag04450, A549, frontal_cortex	ANNOTATED, CDS, coding, INTERNAL, OVCODE, OVERLAPTX, OVEXON	NM_001195215	DENND1B	Salzman2013, Rybak2015
	chr1:197586788-197616244	-	hsa_circ_0015788	29456	326	Bj	ANNOTATED, CDS, coding, INTERNAL, OVCODE, OVERLAPTX, OVEXON	NM_001195215	DENND1B	Salzman2013
	chr1:197586788-197627499	-	hsa_circ_0015789	40711	477	K562, diencephalon, cerebellum, frontal_cortex, temporal_lobe	ANNOTATED, CDS, coding, INTERNAL, OVCODE, OVERLAPTX, OVEXON	NM_001195215	DENND1B	Salzman2013, Rybak2015
	chr1:197586788-197643299	-	hsa_circ_0015790	56511	647	K562, Hepg2	ANNOTATED, CDS, coding, INTERNAL, OVCODE, OVERLAPTX, OVEXON	NM_001195215	DENND1B	Salzman2013
	chr1:197611840-197614873	-	hsa_circ_0015791	3033	165	K562, Hepg2	ANNOTATED, CDS, coding, INTERNAL, OVCODE, OVEXON	NM_001195215	DENND1B	Salzman2013
	chr1:197611840-197621445	-	hsa_circ_0015792	9605	306	K562, Bj, Ag04450	ANNOTATED, CDS, coding, INTERNAL, OVCODE, OVEXON	NM_001195215	DENND1B	Salzman2013
	chr1:197611840-197627499	-	hsa_circ_0006324	15659	376	Hs68_RNase, Hs68_control, Nhek, K562, Hepg2, Helas3, Gm12878, Bj, Ag04450, A549, diencephalon, cerebellum, occipital_lobe, frontal_cortex, parietal_lobe, temporal_lobe, muscle, platelets	ANNOTATED, CDS, coding, INTERNAL, OVCODE, OVEXON	NM_001195215	DENND1B	Jeck2013, Salzman2013, Rybak2015, Maass2017
	chr1:197611840-197641286	-	hsa_circ_0015793	29446	496	Ag04450, cerebellum, occipital_lobe, frontal_cortex	ANNOTATED, CDS, coding, INTERNAL, OVCODE, OVEXON	NM_001195215	DENND1B	Salzman2013, Rybak2015
	chr1:197611840-197643299	-	hsa_circ_0111650	31459	546	diencephalon, occipital_lobe, frontal_cortex, parietal_lobe	ANNOTATED, CDS, coding, INTERNAL, OVCODE, OVEXON	NM_001195215	DENND1B	Rybak2015
	chr1:197611840-197684204	-	hsa_circ_0006709	72364	590	Hs68_RNase, Hs68_control, Gm12878, Bj, Ag04450, Sknshra, diencephalon, cerebellum, occipital_lobe, frontal_cortex, temporal_lobe	ANNOTATED, CDS, coding, INTERNAL, OVCODE, OVEXON	NM_001195215	DENND1B	Jeck2013, Salzman2013, Rybak2015
	chr1:197611840-197742062	-	hsa_circ_0015794	130222	655	Ag04450	ANNOTATED, CDS, coding, INTERNAL, OVCODE, OVERLAPTX, OVEXON	NM_001195215	DENND1B	Salzman2013
	chr1:197611840-197744623	-	hsa_circ_0015795	132783	1010	K562	ANNOTATED, CDS, coding, OVCODE, OVERLAPTX, OVEXON, UTR5	NM_001195215	DENND1B	Salzman2013
	chr1:197621364-197627499	-	hsa_circ_0015796	6135	151	K562, Helas3, H1hesc, Gm12878, A549, diencephalon, cerebellum, occipital_lobe, frontal_cortex, parietal_lobe	ANNOTATED, CDS, coding, INTERNAL, OVCODE, OVEXON	NM_001195215	DENND1B	Salzman2013, Rybak2015
	chr1:197621364-197643299	-	hsa_circ_0015797	21935	321	Helas3, Bj, diencephalon, occipital_lobe, frontal_cortex, parietal_lobe, temporal_lobe	ANNOTATED, CDS, coding, INTERNAL, OVCODE, OVEXON	NM_001195215	DENND1B	Salzman2013, Rybak2015
	chr1:197621364-197684204	-	hsa_circ_0015798	62840	365	Gm12878, A549, diencephalon, occipital_lobe, temporal_lobe	ANNOTATED, CDS, coding, INTERNAL, OVCODE, OVERLAPTX, OVEXON	NM_001195215	DENND1B	Salzman2013, Rybak2015
	chr1:197641166-197643299	-	hsa_circ_0015799	2133	170	K562, Helas3, Ag04450, diencephalon, frontal_cortex, temporal_lobe	ANNOTATED, CDS, coding, INTERNAL, OVCODE, OVEXON	NM_001195215	DENND1B	Salzman2013, Rybak2015
	chr1:197641166-197684204	-	hsa_circ_0015800	43038	214	K562, Ag04450, diencephalon, ada_scid	ANNOTATED, CDS, coding, INTERNAL, OVCODE, OVERLAPTX, OVEXON	NM_001195215	DENND1B	Salzman2013, Rybak2015, Maass2017
	chr1:198190128-198233365	+	hsa_circ_0000169	43237	11954	cd_19, neutr, Hs68_RNase, Hs68_control, diencephalon, cerebellum, occipital_lobe, frontal_cortex, parietal_lobe, temporal_lobe, platelets	ALT_ACCEPTOR, CDS, coding, INTERNAL, intronic, OVCODE, OVEXON, UTR5	NM_133494	NEK7	Memczak2013, Jeck2013, Rybak2015, Maass2017
	chr1:198190128-198262169	+	hsa_circ_0111652	72041	48048	frontal_cortex	ALT_DONOR, downstream_end, ncRNA, OVCODE, OVERLAPTX, OVEXON	ENST00000417895.1	NEK7	Rybak2015
	chr1:198201682-198233365	+	hsa_circ_0002528	31683	400	Hs68_RNase, Hs68_control, K562, Bj, Ag04450, diencephalon, cerebellum, occipital_lobe, frontal_cortex, parietal_lobe, temporal_lobe, platelets	ANNOTATED, CDS, coding, INTERNAL, OVCODE, OVEXON, UTR5	NM_133494	NEK7	Jeck2013, Salzman2013, Rybak2015, Maass2017
	chr1:198201682-198248191	+	hsa_circ_0015802	46509	617	Bj, occipital_lobe, frontal_cortex, parietal_lobe, platelets	ANNOTATED, CDS, coding, INTERNAL, OVCODE, OVERLAPTX, OVEXON, UTR5	NM_133494	NEK7	Salzman2013, Rybak2015, Maass2017
	chr1:198201682-198266370	+	hsa_circ_0015803	64688	826	Hepg2, Gm12878, diencephalon, occipital_lobe, frontal_cortex, parietal_lobe, platelets	ANNOTATED, CDS, coding, INTERNAL, OVCODE, OVERLAPTX, OVEXON, UTR5	NM_133494	NEK7	Salzman2013, Rybak2015, Maass2017
	chr1:198222169-198233365	+	hsa_circ_0008188	11196	315	Hs68_RNase, Hs68_control, cerebellum, occipital_lobe, frontal_cortex, parietal_lobe	ANNOTATED, CDS, coding, INTERNAL, OVCODE, OVEXON	NM_133494	NEK7	Jeck2013, Rybak2015
	chr1:198222169-198262169	+	hsa_circ_0015805	40000	627	Bj	ANNOTATED, CDS, coding, INTERNAL, OVCODE, OVERLAPTX, OVEXON	NM_133494	NEK7	Salzman2013
	chr1:198231704-198266370	+	hsa_circ_0015806	34666	600	K562, H1hesc	ANNOTATED, CDS, coding, INTERNAL, OVCODE, OVERLAPTX, OVEXON	NM_133494	NEK7	Salzman2013
	chr1:198233254-198266370	+	hsa_circ_0015807	33116	537	Ag04450	ANNOTATED, CDS, coding, INTERNAL, OVCODE, OVERLAPTX, OVEXON	NM_133494	NEK7	Salzman2013
	chr1:198247090-198266370	+	hsa_circ_0006267	19280	426	Hs68_RNase, Hs68_control, K562, Hepg2, Helas3, Gm12878, Bj, Ag04450, A549, diencephalon, frontal_cortex, MSC	ANNOTATED, CDS, coding, INTERNAL, OVCODE, OVEXON	NM_133494	NEK7	Jeck2013, Salzman2013, Rybak2015, Maass2017
	chr1:198248083-198266370	+	hsa_circ_0015808	18287	317	K562	ANNOTATED, CDS, coding, INTERNAL, OVCODE, OVERLAPTX, OVEXON	NM_133494	NEK7	Salzman2013
	chr1:198262074-198266370	+	hsa_circ_0015809	4296	209	K562, Bj	ANNOTATED, CDS, coding, INTERNAL, OVCODE, OVERLAPTX, OVEXON	NM_133494	NEK7	Salzman2013
	chr1:198288541-198291548	+	hsa_circ_0015810	3007	3007	Bj	ANNOTATED, CDS, coding, OVCODE, OVEXON, UTR3	NM_133494	NEK7	Salzman2013
	chr1:198671515-198671659	+	hsa_circ_0015811	144	144	Gm12878	ANNOTATED, CDS, coding, INTERNAL, OVCODE, OVEXON	NM_002838	PTPRC	Salzman2013
	chr1:198703490-198704278	+	hsa_circ_0000170	788	87	cd_19	ALT_ACCEPTOR, ALT_DONOR, CDS, coding, INTERNAL	NM_002838	PTPRC	Memczak2013
	chr1:200520624-200573083	-	hsa_circ_0015817	52459	5092	K562	ANNOTATED, CDS, coding, OVCODE, OVEXON, UTR3	NM_014875	KIF14	Salzman2013
	chr1:200534196-200571196	-	hsa_circ_0015821	37000	2092	Bj	ANNOTATED, CDS, coding, INTERNAL, OVCODE, OVEXON	NM_014875	KIF14	Salzman2013
	chr1:200534196-200573083	-	hsa_circ_0015822	38887	2325	A549	ANNOTATED, CDS, coding, INTERNAL, OVCODE, OVEXON	NM_014875	KIF14	Salzman2013
	chr1:200534196-200586873	-	hsa_circ_0111659	52677	3093	cerebellum	ALT_ACCEPTOR, CDS, coding, INTERNAL, OVCODE, OVERLAPTX, OVEXON	NM_014875	KIF14	Rybak2015
	chr1:200539038-200559400	-	hsa_circ_0111660	20362	848	frontal_cortex	ANNOTATED, CDS, coding, INTERNAL, OVCODE, OVEXON	NM_014875	KIF14	Rybak2015
	chr1:200544718-200587966	-	hsa_circ_0015825	43248	3681	Helas3	ANNOTATED, CDS, coding, INTERNAL, OVCODE, OVERLAPTX, OVEXON, UTR5	NM_014875	KIF14	Salzman2013
	chr1:200549381-200559400	-	hsa_circ_0015826	10019	652	K562	ANNOTATED, CDS, coding, INTERNAL, OVCODE, OVEXON	NM_014875	KIF14	Salzman2013
	chr1:200549381-200561368	-	hsa_circ_0141533	11987	813	platelets	ANNOTATED, CDS, coding, INTERNAL, OVCODE, OVEXON	NM_014875	KIF14	Maass2017
	chr1:200550328-200555355	-	hsa_circ_0111661	5027	221	temporal_lobe	ANNOTATED, CDS, coding, INTERNAL, OVCODE, OVEXON	NM_014875	KIF14	Rybak2015
	chr1:200550328-200561368	-	hsa_circ_0111662	11040	683	diencephalon, cerebellum, Sy5y_exp1_D2, parietal_lobe	ANNOTATED, CDS, coding, INTERNAL, OVCODE, OVEXON	NM_014875	KIF14	Rybak2015
	chr1:200550328-200562897	-	hsa_circ_0111663	12569	786	parietal_lobe	ANNOTATED, CDS, coding, INTERNAL, OVCODE, OVEXON	NM_014875	KIF14	Rybak2015
	chr1:200550328-200567549	-	hsa_circ_0111664	17221	971	Sy5y_exp1_D4, occipital_lobe	ANNOTATED, CDS, coding, INTERNAL, OVCODE, OVEXON	NM_014875	KIF14	Rybak2015
	chr1:200550328-200583533	-	hsa_circ_0111665	33205	1968	frontal_cortex	ANNOTATED, CDS, coding, INTERNAL, OVCODE, OVERLAPTX, OVEXON	NM_014875	KIF14	Rybak2015
	chr1:200558344-200559400	-	hsa_circ_0006217	1056	301	Hs68_RNase, Hs68_control, platelets	ANNOTATED, CDS, coding, INTERNAL, OVCODE, OVEXON	NM_014875	KIF14	Jeck2013, Maass2017
	chr1:200558344-200561368	-	hsa_circ_0111666	3024	462	parietal_lobe	ANNOTATED, CDS, coding, INTERNAL, OVCODE, OVEXON	NM_014875	KIF14	Rybak2015
	chr1:200558344-200562897	-	hsa_circ_0111667	4553	565	diencephalon, Sy5y_exp1_D0	ANNOTATED, CDS, coding, INTERNAL, OVCODE, OVEXON	NM_014875	KIF14	Rybak2015
	chr1:200567364-200575926	-	hsa_circ_0015827	8562	995	K562	ANNOTATED, CDS, coding, INTERNAL, OVCODE, OVERLAPTX, OVEXON	NM_014875	KIF14	Salzman2013
	chr1:200567364-200587780	-	hsa_circ_0111668	20416	2478	frontal_cortex	ALT_ACCEPTOR, CDS, coding, INTERNAL, OVCODE, OVERLAPTX, OVEXON	NM_014875	KIF14	Rybak2015
	chr1:200572353-200587966	-	hsa_circ_0015828	15613	2094	A549	ANNOTATED, CDS, coding, INTERNAL, OVCODE, OVERLAPTX, OVEXON, UTR5	NM_014875	KIF14	Salzman2013
	chr1:200572966-200578056	-	hsa_circ_0015829	5090	408	K562	ANNOTATED, CDS, coding, INTERNAL, OVCODE, OVERLAPTX, OVEXON	NM_014875	KIF14	Salzman2013
	chr1:200572966-200587966	-	hsa_circ_0015830	15000	1978	Sknshra	ANNOTATED, CDS, coding, INTERNAL, OVCODE, OVERLAPTX, OVEXON, UTR5	NM_014875	KIF14	Salzman2013
	chr1:200575873-200584737	-	hsa_circ_0015831	8864	495	K562	ANNOTATED, CDS, coding, INTERNAL, OVCODE, OVEXON	NM_014875	KIF14	Salzman2013
	chr1:200583445-200584737	-	hsa_circ_0004522	1292	343	Hs68_RNase, Hs68_control, frontal_cortex, parietal_lobe, platelets	ANNOTATED, CDS, coding, INTERNAL, OVCODE, OVEXON	NM_014875	KIF14	Jeck2013, Rybak2015, Maass2017
	chr1:200586739-200587307	-	hsa_circ_0000171	568	568	cd_19	ALT_ACCEPTOR, CDS, coding, INTERNAL	NM_014875	KIF14	Memczak2013
	chr1:200617566-200618354	-	hsa_circ_0111669	788	282	temporal_lobe	ANNOTATED, CDS, coding, INTERNAL, OVCODE, OVEXON	ENST00000447706.2	DDX59	Rybak2015
	chr1:200617566-200628244	-	hsa_circ_0111670	10678	624	occipital_lobe, frontal_cortex	ANNOTATED, CDS, coding, INTERNAL, OVCODE, OVEXON	ENST00000447706.2	DDX59	Rybak2015
	chr1:200617566-200635879	-	hsa_circ_0015832	18313	1607	A549, frontal_cortex	ANNOTATED, CDS, coding, INTERNAL, OVCODE, OVEXON, UTR5	NM_001031725	DDX59	Salzman2013, Rybak2015
	chr1:200708685-200811215	+	hsa_circ_0015835	102530	1291	Hepg2	ANNOTATED, CDS, coding, OVCODE, OVEXON, UTR5	NM_203459	CAMSAP2	Salzman2013
	chr1:200729966-200776665	+	hsa_circ_0015838	46699	422	Mcf7, diencephalon, cerebellum, occipital_lobe, frontal_cortex, parietal_lobe, temporal_lobe	ANNOTATED, CDS, coding, INTERNAL, OVCODE, OVEXON	NM_203459	CAMSAP2	Salzman2013, Rybak2015
	chr1:200729966-200784772	+	hsa_circ_0015839	54806	506	Nhek, K562, H1hesc, Ag04450, diencephalon, cerebellum, occipital_lobe, frontal_cortex, Sy5y_exp1_D2, parietal_lobe, SY5Y_exp2_D8, temporal_lobe, SY5Y_exp2_D4, vena_cava	ANNOTATED, CDS, coding, INTERNAL, OVCODE, OVEXON	NM_203459	CAMSAP2	Salzman2013, Rybak2015, Maass2017
	chr1:200729966-200801973	+	hsa_circ_0015840	72007	788	Hepg2, Helas3, Gm12878, diencephalon, cerebellum, occipital_lobe, frontal_cortex, parietal_lobe, temporal_lobe	ANNOTATED, CDS, coding, INTERNAL, OVCODE, OVEXON	NM_203459	CAMSAP2	Salzman2013, Rybak2015
	chr1:200729966-200811215	+	hsa_circ_0111673	81249	915	occipital_lobe, frontal_cortex	ANNOTATED, CDS, coding, INTERNAL, OVCODE, OVEXON	ENST00000236925.4	CAMSAP2	Rybak2015
	chr1:200776503-200784772	+	hsa_circ_0015844	8269	246	Nhek, K562, Huvec, A549, diencephalon, cerebellum, occipital_lobe, frontal_cortex, parietal_lobe	ANNOTATED, CDS, coding, INTERNAL, OVCODE, OVEXON	NM_203459	CAMSAP2	Salzman2013, Rybak2015
	chr1:200776503-200801973	+	hsa_circ_0006265	25470	528	Hs68_RNase, Hs68_control, K562, Hepg2, Ag04450, A549, Sknshra, diencephalon, cerebellum, occipital_lobe, frontal_cortex	ANNOTATED, CDS, coding, INTERNAL, OVCODE, OVEXON	NM_203459	CAMSAP2	Jeck2013, Salzman2013, Rybak2015
	chr1:200797700-200801973	+	hsa_circ_0111674	4273	315	temporal_lobe	ANNOTATED, CDS, coding, INTERNAL, OVCODE, OVEXON	ENST00000236925.4	CAMSAP2	Rybak2015
	chr1:200797700-200829831	+	hsa_circ_0015845	32131	10063	Nhek, H1hesc, Gm12878, Ag04450	ALT_ACCEPTOR, CDS, coding, intronic, OVCODE, OVEXON, UTR3	NM_203459	CAMSAP2	Salzman2013
	chr1:200801327-200801973	+	hsa_circ_0111675	646	282	frontal_cortex	ANNOTATED, CDS, coding, INTERNAL, OVCODE, OVEXON	ENST00000358823.2	CAMSAP2	Rybak2015
	chr1:200801327-200821805	+	hsa_circ_0111676	20478	2957	parietal_lobe	ANNOTATED, CDS, coding, INTERNAL, OVCODE, OVEXON	ENST00000358823.2	CAMSAP2	Rybak2015
	chr1:200801327-200826552	+	hsa_circ_0015846	25225	3486	Huvec	ANNOTATED, CDS, coding, INTERNAL, OVCODE, OVEXON	NM_203459	CAMSAP2	Salzman2013
	chr1:200801327-200829831	+	hsa_circ_0015847	28504	6436	Nhek, Huvec, Hepg2, Helas3, H1hesc, Gm12878, Bj, Ag04450, A549, Sknshra	ANNOTATED, CDS, coding, OVCODE, OVEXON, UTR3	NM_203459	CAMSAP2	Salzman2013
	chr1:200813909-200829831	+	hsa_circ_0015848	15922	6060	Nhek	ANNOTATED, CDS, coding, OVCODE, OVEXON, UTR3	NM_203459	CAMSAP2	Salzman2013
	chr1:200978540-200992555	-	hsa_circ_0111690	14015	161	temporal_lobe	ALT_ACCEPTOR, ALT_DONOR, CDS, coding, INTERNAL, OVCODE, OVEXON, UTR5	NM_001252100	KIF21B	Rybak2015
	chr1:201832575-201853422	+	hsa_circ_0015946	20847	9898	Nhek	ANNOTATED, CDS, coding, OVCODE, OVEXON, UTR3	NM_018085	IPO9	Salzman2013
	chr1:201859581-201860696	+	hsa_circ_0015951	1115	302	Bj	ANNOTATED, CDS, coding, INTERNAL, OVCODE, OVEXON	NM_198149	SHISA4	Salzman2013
	chr1:202140668-202152602	+	hsa_circ_0015974	11934	1589	K562	ANNOTATED, INTERNAL, ncRNA, OVEXON	NR_002930	PTPRVP	Salzman2013
	chr1:202317829-202465950	+	hsa_circ_0015979	148121	2640	K562	ANNOTATED, CDS, coding, OVCODE, OVEXON, UTR5	NM_002481	PPP1R12B	Salzman2013
	chr1:202391747-202418299	+	hsa_circ_0015985	26552	1428	K562, Hepg2, Ag04450, A549	ANNOTATED, CDS, coding, INTERNAL, OVCODE, OVEXON	NM_002481	PPP1R12B	Salzman2013
	chr1:202391747-202465950	+	hsa_circ_0015986	74203	2068	Ag04450, Sknshra	ANNOTATED, CDS, coding, INTERNAL, OVCODE, OVEXON	NM_002481	PPP1R12B	Salzman2013
	chr1:202411574-202457751	+	hsa_circ_0111716	46177	400	diencephalon	ANNOTATED, CDS, coding, INTERNAL, OVCODE, OVEXON	ENST00000406302.3	PPP1R12B	Rybak2015
	chr1:202418116-202418299	+	hsa_circ_0015990	183	183	Sknshra	ANNOTATED, CDS, coding, INTERNAL, OVCODE, OVEXON	NM_002481	PPP1R12B	Salzman2013
	chr1:202418116-202471133	+	hsa_circ_0111717	53017	6006	occipital_lobe	ALT_DONOR, CDS, coding, INTERNAL, intronic, OVCODE, OVEXON	ENST00000406302.3	PPP1R12B	Rybak2015
	chr1:202418116-202538325	+	hsa_circ_0015991	120209	1195	Ag04450	ANNOTATED, CDS, coding, INTERNAL, OVCODE, OVERLAPTX, OVEXON	NM_002481	PPP1R12B	Salzman2013
	chr1:202457660-202465950	+	hsa_circ_0015992	8290	640	K562, Hepg2	ANNOTATED, CDS, coding, INTERNAL, OVCODE, OVEXON	NM_002481	PPP1R12B	Salzman2013
	chr1:202464697-202532050	+	hsa_circ_0015993	67353	317	K562, Huvec	ANNOTATED, CDS, coding, INTERNAL, OVCODE, OVERLAPTX, OVEXON	NM_002481	PPP1R12B	Salzman2013
	chr1:202559724-202572255	-	hsa_circ_0015996	12531	7084	H1hesc	ALT_ACCEPTOR, CDS, coding, intronic, OVCODE, OVERLAPTX, OVEXON, UTR3	NM_001136504	SYT2	Salzman2013
	chr1:202696531-202743863	-	hsa_circ_0016002	47332	5985	K562	ANNOTATED, CDS, coding, OVCODE, OVERLAPTX, OVEXON, UTR3	NM_006618	KDM5B	Salzman2013
	chr1:202698834-202742416	-	hsa_circ_0016005	43582	4092	Huvec, Bj	ANNOTATED, CDS, coding, INTERNAL, OVCODE, OVEXON	NM_006618	KDM5B	Salzman2013
	chr1:202700955-202742416	-	hsa_circ_0016008	41461	3616	K562	ANNOTATED, CDS, coding, INTERNAL, OVCODE, OVEXON	NM_006618	KDM5B	Salzman2013
	chr1:202702528-202746222	-	hsa_circ_0016011	43694	3705	Nhek, K562, H1hesc	ANNOTATED, CDS, coding, INTERNAL, OVCODE, OVEXON	NM_006618	KDM5B	Salzman2013
	chr1:202709801-202742416	-	hsa_circ_0016013	32615	2679	Huvec	ANNOTATED, CDS, coding, INTERNAL, OVCODE, OVEXON	NM_006618	KDM5B	Salzman2013
	chr1:202709801-202746222	-	hsa_circ_0016014	36421	2880	Nhek, H1hesc, Ag04450	ANNOTATED, CDS, coding, INTERNAL, OVCODE, OVEXON	NM_006618	KDM5B	Salzman2013
	chr1:202718072-202742416	-	hsa_circ_0016029	24344	1611	H1hesc, diencephalon	ANNOTATED, CDS, coding, INTERNAL, OVCODE, OVEXON	NM_006618	KDM5B	Salzman2013, Rybak2015
	chr1:202718072-202746222	-	hsa_circ_0016030	28150	1812	K562, Bj	ANNOTATED, CDS, coding, INTERNAL, OVCODE, OVEXON	NM_006618	KDM5B	Salzman2013
	chr1:202722032-202742416	-	hsa_circ_0016035	20384	1296	Nhek, K562, Helas3, H1hesc, Ag04450	ANNOTATED, CDS, coding, INTERNAL, OVCODE, OVEXON	NM_006618	KDM5B	Salzman2013
	chr1:202722032-202743863	-	hsa_circ_0016036	21831	1419	Sknshra	ANNOTATED, CDS, coding, INTERNAL, OVCODE, OVEXON	NM_006618	KDM5B	Salzman2013
	chr1:202722032-202776427	-	hsa_circ_0016037	54395	31702	K562, H1hesc, Bj	ALT_ACCEPTOR, CDS, coding, INTERNAL, intronic, OVCODE, OVERLAPTX, OVEXON	NM_006618	KDM5B	Salzman2013
	chr1:202724398-202742416	-	hsa_circ_0111725	18018	1241	diencephalon, occipital_lobe	ANNOTATED, CDS, coding, INTERNAL, OVCODE, OVEXON	ENST00000367264.2	KDM5B	Rybak2015
	chr1:202724398-202746222	-	hsa_circ_0016042	21824	1334	Gm12878, Ag04450, A549, Sknshra	ANNOTATED, CDS, coding, INTERNAL, OVCODE, OVEXON	NM_006618	KDM5B	Salzman2013
	chr1:202725485-202742416	-	hsa_circ_0016043	16931	951	Huvec	ANNOTATED, CDS, coding, INTERNAL, OVCODE, OVEXON	NM_006618	KDM5B	Salzman2013
	chr1:202729542-202742416	-	hsa_circ_0016046	12874	672	Huvec, Sknshra, diencephalon, cerebellum, occipital_lobe, frontal_cortex, parietal_lobe, temporal_lobe	ANNOTATED, CDS, coding, INTERNAL, OVCODE, OVEXON	NM_006618	KDM5B	Salzman2013, Rybak2015
	chr1:202731826-202742416	-	hsa_circ_0111727	10590	621	occipital_lobe, frontal_cortex	ANNOTATED, CDS, coding, INTERNAL, OVCODE, OVEXON	ENST00000367264.2	KDM5B	Rybak2015
	chr1:202742245-202743863	-	hsa_circ_0016049	1618	294	Nhek, K562, H1hesc, Ag04450, Sknshra, diencephalon, cerebellum, occipital_lobe, frontal_cortex, parietal_lobe, temporal_lobe	ANNOTATED, CDS, coding, INTERNAL, OVCODE, OVEXON	NM_006618	KDM5B	Salzman2013, Rybak2015
	chr1:202742245-202746222	-	hsa_circ_0003126	3977	372	Hs68_RNase, Hs68_control, Nhek, K562, Hepg2, Helas3, H1hesc, Ag04450, A549, Sknshra, diencephalon, cerebellum, occipital_lobe, frontal_cortex, parietal_lobe, temporal_lobe, SY5Y_exp2_D4	ANNOTATED, CDS, coding, INTERNAL, OVCODE, OVEXON	NM_006618	KDM5B	Jeck2013, Salzman2013, Rybak2015
	chr1:202743740-202746222	-	hsa_circ_0111728	2482	201	occipital_lobe, frontal_cortex	ANNOTATED, CDS, coding, INTERNAL, OVCODE, OVEXON	ENST00000367265.3	KDM5B	Rybak2015
	chr1:202911152-202914297	-	hsa_circ_0016054	3145	569	H1hesc	ANNOTATED, CDS, coding, INTERNAL, OVCODE, OVEXON	NM_015999	ADIPOR1	Salzman2013
	chr1:203667284-203713209	+	hsa_circ_0016073	45925	7830	Ag04450, A549	ANNOTATED, CDS, coding, OVCODE, OVERLAPTX, OVEXON, UTR3	NM_001001396	ATP2B4	Salzman2013
	chr1:203680004-203713209	+	hsa_circ_0016095	33205	6224	Ag04450	ANNOTATED, CDS, coding, OVCODE, OVERLAPTX, OVEXON, UTR3	NM_001001396	ATP2B4	Salzman2013
	chr1:203764798-203802981	+	hsa_circ_0016106	38183	1442	K562, Hepg2, Gm12878, Bj, A549, Sknshra	ALT_ACCEPTOR, CDS, coding, INTERNAL, OVCODE, OVEXON, UTR5	NM_014827	ZC3H11A	Salzman2013
	chr1:203786053-203798782	+	hsa_circ_0016107	12729	647	Nhek, K562	ANNOTATED, CDS, coding, INTERNAL, OVCODE, OVEXON, UTR5	NM_014827	ZC3H11A	Salzman2013
	chr1:203786053-203799024	+	hsa_circ_0016108	12971	764	Gm12878	ANNOTATED, CDS, coding, INTERNAL, OVCODE, OVEXON, UTR5	NM_014827	ZC3H11A	Salzman2013
	chr1:203797426-203809502	+	hsa_circ_0007684	12076	868	Hs68_RNase, Hs68_control	ANNOTATED, CDS, coding, INTERNAL, OVCODE, OVEXON	NM_014827	ZC3H11A	Jeck2013
	chr1:203798578-203820252	+	hsa_circ_0016109	21674	1876	Hepg2	ANNOTATED, CDS, coding, INTERNAL, OVCODE, OVEXON	NM_014827	ZC3H11A	Salzman2013
	chr1:203798907-203802981	+	hsa_circ_0016110	4074	372	Hepg2	ANNOTATED, CDS, coding, INTERNAL, OVCODE, OVEXON	NM_014827	ZC3H11A	Salzman2013
	chr1:203799250-203823256	+	hsa_circ_0016111	24006	3543	A549	ANNOTATED, CDS, coding, OVCODE, OVERLAPTX, OVEXON, UTR3	NM_014827	ZC3H11A	Salzman2013
	chr1:203800788-203809502	+	hsa_circ_0016112	8714	342	K562	ANNOTATED, CDS, coding, INTERNAL, OVCODE, OVEXON	NM_014827	ZC3H11A	Salzman2013
	chr1:203802918-203809502	+	hsa_circ_0016113	6584	231	K562, Ag04450, Sknshra, frontal_cortex	ANNOTATED, CDS, coding, INTERNAL, OVCODE, OVEXON	NM_014827	ZC3H11A	Salzman2013, Rybak2015
	chr1:203807093-203809502	+	hsa_circ_0016114	2409	168	K562, H1hesc, Gm12878, Bj, Ag04450, A549, frontal_cortex	ANNOTATED, CDS, coding, INTERNAL, OVCODE, OVEXON	NM_014827	ZC3H11A	Salzman2013, Rybak2015
	chr1:203816311-203816815	+	hsa_circ_0016115	504	504	K562	ANNOTATED, CDS, coding, INTERNAL, OVCODE, OVEXON	NM_014827	ZC3H11A	Salzman2013
	chr1:203816311-203817535	+	hsa_circ_0111736	1224	581	occipital_lobe	ANNOTATED, CDS, coding, INTERNAL, OVCODE, OVEXON	ENST00000545588.1	ZC3H11A	Rybak2015
	chr1:203819642-203820252	+	hsa_circ_0016116	610	235	Sknshra	ANNOTATED, CDS, coding, INTERNAL, OVCODE, OVEXON	NM_014827	ZC3H11A	Salzman2013
	chr1:203821268-203823256	+	hsa_circ_0016117	1988	1988	Sknshra	ANNOTATED, CDS, coding, OVCODE, OVERLAPTX, OVEXON, UTR3	NM_014827	ZC3H11A	Salzman2013
	chr1:203830739-203834247	+	hsa_circ_0016118	3508	271	K562	ANNOTATED, CDS, coding, OVCODE, OVEXON, UTR5	NM_003094	SNRPE	Salzman2013
	chr1:203834168-203840280	+	hsa_circ_0016119	6112	1355	K562	ANNOTATED, CDS, coding, OVCODE, OVEXON, UTR3	NM_003094	SNRPE	Salzman2013
	chr1:204485506-204542871	+	hsa_circ_0016156	57365	25700	H1hesc	ALT_DONOR, CDS, coding, downstream_end, OVCODE, OVERLAPTX, OVEXON, UTR3, UTR5	NM_002393	MDM4	Salzman2013
	chr1:204494611-204539874	+	hsa_circ_0016160	45263	22572	Bj	ALT_DONOR, CDS, coding, downstream_end, OVCODE, OVERLAPTX, OVEXON, UTR3, UTR5	NM_002393	MDM4	Salzman2013
	chr1:204499811-204542871	+	hsa_circ_0016164	43060	25381	H1hesc	ALT_DONOR, CDS, coding, downstream_end, OVCODE, OVERLAPTX, OVEXON, UTR3	NM_002393	MDM4	Salzman2013
	chr1:204515924-204542871	+	hsa_circ_0016167	26947	24712	H1hesc	ALT_DONOR, CDS, coding, downstream_end, OVCODE, OVERLAPTX, OVEXON, UTR3	NM_002393	MDM4	Salzman2013
	chr1:204527768-204539874	+	hsa_circ_0016169	12106	12106	Hepg2, Ag04450, frontal_cortex	INTERGENIC	None	None	Salzman2013, Rybak2015
	chr1:204534337-204539874	+	hsa_circ_0111751	5537	2786	cerebellum	ALT_ACCEPTOR, coding, INTERNAL, intronic, OVEXON, UTR3	ENST00000507825.2	MDM4	Rybak2015
	chr1:204534337-204590341	+	hsa_circ_0016170	56004	56004	Ag04450	ANTISENSE, CDS, coding, downstream_end, intronic, OVCODE, OVERLAPTX, OVEXON, UTR3, UTR5	NM_006338	LRRN2	Salzman2013
	chr1:204536888-204542871	+	hsa_circ_0016171	5983	5983	Gm12878	INTERGENIC	None	None	Salzman2013
	chr1:205111630-205129398	-	hsa_circ_0016179	17768	5897	A549	ANNOTATED, CDS, coding, OVCODE, OVERLAPTX, OVEXON, UTR3	NM_015375	DSTYK	Salzman2013
	chr1:205111630-205133083	-	hsa_circ_0016180	21453	6521	Ag04450	ANNOTATED, CDS, coding, OVCODE, OVERLAPTX, OVEXON, UTR3	NM_015375	DSTYK	Salzman2013
	chr1:205119807-205156934	-	hsa_circ_0016185	37127	2202	Huvec	ANNOTATED, CDS, coding, INTERNAL, OVCODE, OVERLAPTX, OVEXON	NM_015375	DSTYK	Salzman2013
	chr1:205128674-205156934	-	hsa_circ_0016191	28260	1973	K562, Helas3	ANNOTATED, CDS, coding, INTERNAL, OVCODE, OVEXON	NM_015375	DSTYK	Salzman2013
	chr1:205132050-205156934	-	hsa_circ_0016195	24884	1376	K562	ANNOTATED, CDS, coding, INTERNAL, OVCODE, OVEXON	NM_015375	DSTYK	Salzman2013
	chr1:205132850-205156934	-	hsa_circ_0016197	24084	1292	K562, Ag04450	ANNOTATED, CDS, coding, INTERNAL, OVCODE, OVEXON	NM_015375	DSTYK	Salzman2013
	chr1:205138290-205156934	-	hsa_circ_0016199	18644	1059	H1hesc, Gm12878, Ag04450, cerebellum, frontal_cortex, parietal_lobe	ANNOTATED, CDS, coding, INTERNAL, OVCODE, OVEXON	NM_015375	DSTYK	Salzman2013, Rybak2015
	chr1:205138290-205180727	-	hsa_circ_0016200	42437	1388	K562	ANNOTATED, CDS, coding, OVCODE, OVERLAPTX, OVEXON, UTR5	NM_015375	DSTYK	Salzman2013
	chr1:205156545-205156934	-	hsa_circ_0016201	389	389	K562, Helas3, H1hesc, diencephalon	ANNOTATED, CDS, coding, INTERNAL, OVCODE, OVEXON	NM_015375	DSTYK	Salzman2013, Rybak2015
	chr1:205271190-205277860	-	hsa_circ_0016202	6670	2922	Ag04450	ANNOTATED, CDS, coding, OVCODE, OVEXON, UTR3	NM_030952	NUAK2	Salzman2013
	chr1:205271190-205290883	-	hsa_circ_0016203	19693	3401	Ag04450	ANNOTATED, CDS, coding, OVCODE, OVEXON, UTR3, UTR5	NM_030952	NUAK2	Salzman2013
	chr1:207297514-207328403	-	hsa_circ_0111778	30889	30889	cerebellum	ANTISENSE, CDS, coding, downstream_end, intronic, OVCODE, OVEXON, UTR3	ENST00000367070.3	C4BPA	Rybak2015
	chr1:207303515-207328403	-	hsa_circ_0111779	24888	24888	diencephalon, cerebellum, occipital_lobe, frontal_cortex	ANTISENSE, CDS, coding, downstream_end, intronic, OVCODE, OVEXON, UTR3	ENST00000367070.3	C4BPA	Rybak2015
	chr1:207755262-207785386	+	hsa_circ_0000176	30124	1359	cd_19, neutr	ANNOTATED, CDS, coding, INTERNAL	NM_000573	CR1	Memczak2013
	chr1:207760730-207790147	+	hsa_circ_0000177	29417	1359	cd_19, neutr	ANNOTATED, CDS, coding, INTERNAL	NM_000573	CR1	Memczak2013
	chr1:207857216-207898053	+	hsa_circ_0016298	40837	2356	K562	ALT_DONOR, CDS, coding, downstream_end, OVCODE, OVEXON, UTR3	NM_175710	CR1L	Salzman2013
	chr1:208097935-208098042	+	hsa_circ_0141540	107	107	plasma	INTERGENIC	None	None	Maass2017
	position (genome browser link)	strand	circRNA ID	genomic length	spliced length	samples	annotation	best transcript	gene symbol	circRNA study
	chr1:2115898-2138106	-	hsa_circ_0009369	22208	2106	A549	ANNOTATED, CDS, coding, OVCODE, OVERLAPTX, OVEXON, UTR3, UTR5	NM_001146310	C1orf86	Salzman2013
	chr1:2303919-2304030	-	hsa_circ_0009373	111	111	Hmec, A549	ANNOTATED, CDS, coding, INTERNAL, OVCODE, OVEXON	NM_024848	MORN1	Salzman2013
	chr1:2303919-2321435	-	hsa_circ_0009374	17516	669	H1hesc	ANNOTATED, CDS, coding, INTERNAL, OVCODE, OVEXON	NM_024848	MORN1	Salzman2013
	chr1:20964334-20966485	+	hsa_circ_0111798	2151	389	frontal_cortex	ANNOTATED, CDS, coding, INTERNAL, OVCODE, OVEXON	NM_032409	PINK1	Rybak2015
	chr1:20964379-20972206	-	hsa_circ_0111799	7827	5361	diencephalon	ALT_ACCEPTOR, ALT_DONOR, downstream_end, intronic, ncRNA, OVCODE, OVERLAPTX, OVEXON	ENST00000451424.1	PINK1-AS	Rybak2015
	chr1:20966384-20971165	+	hsa_circ_0010423	4781	284	Hepg2	ANNOTATED, CDS, coding, INTERNAL, OVCODE, OVERLAPTX, OVEXON	NM_032409	PINK1	Salzman2013
	chr1:20972052-20972473	+	hsa_circ_0111800	421	421	diencephalon, cerebellum, occipital_lobe, frontal_cortex	ALT_DONOR, INTERNAL, intronic, ncRNA, OVCODE, OVERLAPTX, OVEXON	ENST00000492302.1	PINK1	Rybak2015
	chr1:20979113-20981200	-	hsa_circ_0010424	2087	619	Sknshra	ANNOTATED, CDS, coding, INTERNAL, OVCODE, OVEXON	NM_005216	DDOST	Salzman2013
	chr1:20979178-20979464	-	hsa_circ_0111801	286	163	Sy5y_exp1_D4	ALT_DONOR, CDS, coding, INTERNAL, OVCODE, OVEXON	NM_005216	DDOST	Rybak2015
	chr1:20979343-20982272	-	hsa_circ_0010425	2929	711	Helas3	ANNOTATED, CDS, coding, INTERNAL, OVCODE, OVEXON	NM_005216	DDOST	Salzman2013
	chr1:20980119-20981200	-	hsa_circ_0010426	1081	391	Sknshra	ANNOTATED, CDS, coding, INTERNAL, OVCODE, OVEXON	NM_005216	DDOST	Salzman2013
	chr1:20980715-20982680	-	hsa_circ_0010427	1965	529	H1hesc	ANNOTATED, CDS, coding, INTERNAL, OVCODE, OVEXON	NM_005216	DDOST	Salzman2013
	chr1:20981932-20982272	-	hsa_circ_0010428	340	199	A549	ANNOTATED, CDS, coding, INTERNAL, OVCODE, OVEXON	NM_005216	DDOST	Salzman2013
	chr1:21009145-21031392	-	hsa_circ_0010429	22247	1793	Nhek	ANNOTATED, CDS, coding, INTERNAL, OVCODE, OVEXON	NM_020816	KIF17	Salzman2013
	chr1:21024871-21031392	-	hsa_circ_0010430	6521	563	Nhek, H1hesc, Sknshra, diencephalon, occipital_lobe, frontal_cortex, parietal_lobe, temporal_lobe	ANNOTATED, CDS, coding, INTERNAL, OVCODE, OVEXON	NM_020816	KIF17	Rybak2015, Salzman2013
	chr1:21024871-21036321	-	hsa_circ_0010431	11450	753	Nhek, H1hesc, Bj, A549	ANNOTATED, CDS, coding, INTERNAL, OVCODE, OVEXON	NM_020816	KIF17	Salzman2013
	chr1:21039946-21040048	-	hsa_circ_0010432	102	102	H1hesc	ANNOTATED, CDS, coding, INTERNAL, OVCODE, OVEXON	NM_020816	KIF17	Salzman2013
	chr1:21039946-21042132	-	hsa_circ_0010433	2186	249	Nhek, Ag04450, A549, diencephalon, parietal_lobe	ANNOTATED, CDS, coding, INTERNAL, OVCODE, OVEXON	NM_020816	KIF17	Rybak2015, Salzman2013
	chr1:21046224-21048488	-	hsa_circ_0010434	2264	2264	Hepg2	ANNOTATED, CDS, coding, OVCODE, OVEXON, UTR3	NM_001103161	SH2D5	Salzman2013
	chr1:21046224-21049408	-	hsa_circ_0010435	3184	2424	Nhek	ANNOTATED, CDS, coding, OVCODE, OVEXON, UTR3	NM_001103161	SH2D5	Salzman2013
	chr1:21046224-21052559	-	hsa_circ_0010436	6335	3089	Nhek	ANNOTATED, CDS, coding, OVCODE, OVEXON, UTR3	NM_001103161	SH2D5	Salzman2013
	chr1:21046224-21059330	-	hsa_circ_0010437	13106	4031	Hepg2	ALT_ACCEPTOR, CDS, coding, OVCODE, OVEXON, upstream_start, UTR3, UTR5	NM_001103161	SH2D5	Salzman2013
	chr1:21050888-21051128	-	hsa_circ_0010438	240	240	H1hesc	ANNOTATED, CDS, coding, INTERNAL, OVCODE, OVEXON	NM_001103161	SH2D5	Salzman2013
	chr1:21064794-21107033	-	hsa_circ_0111810	42239	8257	occipital_lobe, frontal_cortex	ALT_DONOR, CDS, coding, downstream_end, OVCODE, OVERLAPTX, OVEXON, UTR3, UTR5	ENST00000312239.5	HP1BP3	Rybak2015
	chr1:21071236-21076375	-	hsa_circ_0007296	5139	734	Hs68_RNase, Hs68_control	ALT_DONOR, CDS, coding, INTERNAL, OVCODE, OVEXON, UTR3	NM_016287	HP1BP3	Jeck2013
	chr1:21071236-21100103	-	hsa_circ_0111811	28867	1365	occipital_lobe, frontal_cortex	ALT_DONOR, CDS, coding, INTERNAL, OVCODE, OVEXON, UTR3	ENST00000312239.5	HP1BP3	Rybak2015
	chr1:21071236-21103243	-	hsa_circ_0111812	32007	1519	diencephalon, occipital_lobe, frontal_cortex, parietal_lobe, temporal_lobe	ALT_DONOR, CDS, coding, INTERNAL, OVCODE, OVEXON, UTR3	ENST00000312239.5	HP1BP3	Rybak2015
	chr1:21071236-21106404	-	hsa_circ_0111813	35168	1619	diencephalon, occipital_lobe	ALT_DONOR, CDS, coding, INTERNAL, OVCODE, OVEXON, UTR3	ENST00000312239.5	HP1BP3	Rybak2015
	chr1:21071236-21107033	-	hsa_circ_0111814	35797	1815	diencephalon, cerebellum, Sy5y_exp1_D0, occipital_lobe, frontal_cortex, parietal_lobe, temporal_lobe	ALT_DONOR, CDS, coding, INTERNAL, OVCODE, OVEXON, UTR3, UTR5	ENST00000312239.5	HP1BP3	Rybak2015
	chr1:21074036-21076375	-	hsa_circ_0006927	2339	272	Hs68_RNase, Hs68_control, frontal_cortex, parietal_lobe	ANNOTATED, CDS, coding, INTERNAL, OVCODE, OVEXON	NM_016287	HP1BP3	Jeck2013, Rybak2015
	chr1:21074036-21100103	-	hsa_circ_0010439	26067	903	K562, Ag04450, diencephalon, cerebellum, occipital_lobe, frontal_cortex, parietal_lobe	ANNOTATED, CDS, coding, INTERNAL, OVCODE, OVEXON	NM_016287	HP1BP3	Rybak2015, Salzman2013
	chr1:21074036-21103243	-	hsa_circ_0111815	29207	1057	diencephalon	ANNOTATED, CDS, coding, INTERNAL, OVCODE, OVEXON	ENST00000312239.5	HP1BP3	Rybak2015
	chr1:21076215-21076375	-	hsa_circ_0010440	160	160	K562, Ag04450, A549, diencephalon, occipital_lobe, frontal_cortex, parietal_lobe	ANNOTATED, CDS, coding, INTERNAL, OVCODE, OVEXON	NM_016287	HP1BP3	Rybak2015, Salzman2013
	chr1:21076215-21076468	-	hsa_circ_0008765	253	253	Hs68_RNase, Hs68_control, diencephalon, occipital_lobe, frontal_cortex, parietal_lobe, temporal_lobe	ALT_ACCEPTOR, CDS, coding, INTERNAL, intronic, OVCODE, OVEXON	NM_016287	HP1BP3	Jeck2013, Rybak2015
	chr1:21076215-21100103	-	hsa_circ_0000023	23888	791	cd_19, Hs68_RNase, Hs68_control, K562, Hepg2, Ag04450, diencephalon, Sy5y_exp1_D4, cerebellum, Sy5y_exp1_D0, occipital_lobe, frontal_cortex, Sy5y_exp1_D2, parietal_lobe, temporal_lobe, platelets	ANNOTATED, CDS, coding, INTERNAL, OVCODE, OVEXON	NM_016287	HP1BP3	Jeck2013, Maass2017, Memczak2013, Rybak2015, Salzman2013
	chr1:21076259-21100103	-	hsa_circ_0111816	23844	747	temporal_lobe	ALT_DONOR, CDS, coding, INTERNAL, OVCODE, OVEXON	ENST00000312239.5	HP1BP3	Rybak2015
	chr1:21080550-21081897	-	hsa_circ_0010441	1347	1347	Hepg2, Gm12878	ALT_ACCEPTOR, ALT_DONOR, coding, INTERNAL, intronic	NM_016287	HP1BP3	Salzman2013
	chr1:21080550-21094157	-	hsa_circ_0010442	13607	3435	Bj	ALT_DONOR, CDS, coding, INTERNAL, intronic, OVCODE, OVEXON	NM_016287	HP1BP3	Salzman2013
	chr1:21080550-21107033	-	hsa_circ_0010443	26483	4189	Hepg2	ALT_DONOR, CDS, coding, INTERNAL, intronic, OVCODE, OVEXON, UTR5	NM_016287	HP1BP3	Salzman2013
	chr1:21083658-21094157	-	hsa_circ_0111817	10499	327	diencephalon, temporal_lobe	ANNOTATED, CDS, coding, INTERNAL, OVCODE, OVEXON	ENST00000375003.2	HP1BP3	Rybak2015
	chr1:21083658-21097566	-	hsa_circ_0005553	13908	471	Hs68_RNase, Hs68_control	ANNOTATED, CDS, coding, INTERNAL, OVCODE, OVEXON	NM_016287	HP1BP3	Jeck2013
	chr1:21083658-21100103	-	hsa_circ_0000024	16445	631	cd_19, neutr, Hs68_RNase, Hs68_control, Gm12878, Ag04450, diencephalon, Sy5y_exp1_D4, cerebellum, Sy5y_exp1_D0, occipital_lobe, frontal_cortex, Sy5y_exp1_D2, parietal_lobe, SY5Y_exp2_D8, temporal_lobe, SY5Y_exp2_D4, platelets	ANNOTATED, CDS, coding, INTERNAL, OVCODE, OVEXON	NM_016287	HP1BP3	Jeck2013, Maass2017, Memczak2013, Rybak2015, Salzman2013
	chr1:21083658-21103243	-	hsa_circ_0004493	19585	785	Hs68_RNase, Hs68_control, diencephalon, Sy5y_exp1_D4, cerebellum, occipital_lobe, frontal_cortex, parietal_lobe, temporal_lobe	ANNOTATED, CDS, coding, INTERNAL, OVCODE, OVEXON	NM_016287	HP1BP3	Jeck2013, Rybak2015
	chr1:21083658-21103289	-	hsa_circ_0111818	19631	3817	diencephalon, cerebellum, occipital_lobe, frontal_cortex	ALT_ACCEPTOR, CDS, coding, OVCODE, OVEXON, upstream_start, UTR5	ENST00000375003.2	HP1BP3	Rybak2015
	chr1:21083658-21106404	-	hsa_circ_0010444	22746	885	Nhek, K562, Helas3, Bj, Ag04450, Sknshra, diencephalon, cerebellum, occipital_lobe, frontal_cortex, temporal_lobe	ANNOTATED, CDS, coding, INTERNAL, OVCODE, OVEXON	NM_016287	HP1BP3	Rybak2015, Salzman2013
	chr1:21083658-21107033	-	hsa_circ_0002437	23375	1081	Hs68_RNase, Hs68_control, K562, Huvec, H1hesc, Gm12878, Bj, Ag04450, A549, diencephalon, cerebellum, occipital_lobe, frontal_cortex, parietal_lobe, temporal_lobe	ANNOTATED, CDS, coding, INTERNAL, OVCODE, OVEXON, UTR5	NM_016287	HP1BP3	Jeck2013, Rybak2015, Salzman2013
	chr1:21091869-21094157	-	hsa_circ_0111819	2288	236	parietal_lobe, temporal_lobe	ANNOTATED, CDS, coding, INTERNAL, OVCODE, OVEXON	ENST00000375003.2	HP1BP3	Rybak2015
	chr1:21091869-21100103	-	hsa_circ_0002238	8234	540	Hs68_RNase, Hs68_control, K562, Hepg2, diencephalon, Sy5y_exp1_D4, cerebellum, occipital_lobe, frontal_cortex, parietal_lobe, temporal_lobe	ANNOTATED, CDS, coding, INTERNAL, OVCODE, OVEXON	NM_016287	HP1BP3	Jeck2013, Rybak2015, Salzman2013
	chr1:21091869-21103243	-	hsa_circ_0111820	11374	694	diencephalon, cerebellum, occipital_lobe, frontal_cortex, Sy5y_exp1_D2, parietal_lobe, temporal_lobe, SY5Y_exp2_D4	ANNOTATED, CDS, coding, INTERNAL, OVCODE, OVEXON	ENST00000312239.5	HP1BP3	Rybak2015
	chr1:21091869-21103289	-	hsa_circ_0111821	11420	3726	frontal_cortex	ALT_ACCEPTOR, CDS, coding, OVCODE, OVEXON, upstream_start, UTR5	ENST00000375003.2	HP1BP3	Rybak2015
	chr1:21091869-21106404	-	hsa_circ_0111822	14535	794	diencephalon, cerebellum, occipital_lobe	ANNOTATED, CDS, coding, INTERNAL, OVCODE, OVEXON	ENST00000312239.5	HP1BP3	Rybak2015
	chr1:21091869-21107033	-	hsa_circ_0010445	15164	990	K562, Bj, diencephalon	ANNOTATED, CDS, coding, INTERNAL, OVCODE, OVEXON, UTR5	NM_016287	HP1BP3	Rybak2015, Salzman2013
	chr1:21091869-21113799	-	hsa_circ_0010446	21930	1648	K562	ALT_ACCEPTOR, CDS, coding, OVCODE, OVEXON, upstream_start, UTR5	NM_016287	HP1BP3	Salzman2013
	chr1:21094076-21100103	-	hsa_circ_0111823	6027	385	frontal_cortex, parietal_lobe	ANNOTATED, CDS, coding, INTERNAL, OVCODE, OVEXON	ENST00000312239.5	HP1BP3	Rybak2015
	chr1:21094076-21103243	-	hsa_circ_0111824	9167	539	diencephalon, occipital_lobe, frontal_cortex	ANNOTATED, CDS, coding, INTERNAL, OVCODE, OVEXON	ENST00000312239.5	HP1BP3	Rybak2015
	chr1:21094076-21107033	-	hsa_circ_0111825	12957	835	occipital_lobe, frontal_cortex	ANNOTATED, CDS, coding, INTERNAL, OVCODE, OVEXON, UTR5	ENST00000312239.5	HP1BP3	Rybak2015
	chr1:21097422-21100009	-	hsa_circ_0111826	2587	210	occipital_lobe	ALT_ACCEPTOR, CDS, coding, INTERNAL, OVCODE, OVEXON, UTR5	ENST00000375003.2	HP1BP3	Rybak2015
	chr1:21097422-21100103	-	hsa_circ_0005782	2681	304	Hs68_RNase, Hs68_control, Nhek, K562, Gm12878, Ag04450, Sknshra, diencephalon, cerebellum, Sy5y_exp1_D0, occipital_lobe, frontal_cortex, parietal_lobe, SY5Y_exp2_D8, temporal_lobe, adipose, vena_cava, platelets	ANNOTATED, CDS, coding, INTERNAL, OVCODE, OVEXON	NM_016287	HP1BP3	Jeck2013, Maass2017, Rybak2015, Salzman2013
	chr1:21097422-21101447	-	hsa_circ_0010447	4025	1648	K562, Mcf7	ALT_ACCEPTOR, CDS, coding, INTERNAL, intronic, OVCODE, OVEXON	NM_016287	HP1BP3	Salzman2013
	chr1:21097422-21103243	-	hsa_circ_0111827	5821	458	occipital_lobe, frontal_cortex	ANNOTATED, CDS, coding, INTERNAL, OVCODE, OVEXON	ENST00000312239.5	HP1BP3	Rybak2015
	chr1:21097422-21107033	-	hsa_circ_0111828	9611	754	diencephalon, occipital_lobe, frontal_cortex, parietal_lobe	ANNOTATED, CDS, coding, INTERNAL, OVCODE, OVEXON, UTR5	ENST00000312239.5	HP1BP3	Rybak2015
	chr1:21099943-21106401	-	hsa_circ_0010448	6458	411	Gm12878	ALT_ACCEPTOR, CDS, coding, INTERNAL, OVCODE, OVEXON	NM_016287	HP1BP3	Salzman2013
	chr1:21102147-21107033	-	hsa_circ_0010449	4886	1392	K562	ALT_DONOR, CDS, coding, INTERNAL, intronic, OVCODE, OVEXON, UTR5	NM_016287	HP1BP3	Salzman2013
	chr1:21102216-21102498	-	hsa_circ_0111829	282	282	cerebellum, frontal_cortex	ALT_DONOR, CDS, coding, INTERNAL, OVCODE, OVEXON, UTR3	ENST00000375000.1	HP1BP3	Rybak2015
	chr1:21133644-21133993	-	hsa_circ_0111835	349	349	diencephalon, frontal_cortex	ALT_DONOR, CDS, coding, INTERNAL, OVCODE, OVEXON, UTR3	NM_001198801	EIF4G3	Rybak2015
	chr1:21133644-21137377	-	hsa_circ_0111836	3733	496	frontal_cortex	ALT_DONOR, CDS, coding, INTERNAL, OVCODE, OVERLAPTX, OVEXON, UTR3	NM_001198801	EIF4G3	Rybak2015
	chr1:21133644-21139732	-	hsa_circ_0111837	6088	578	cerebellum, occipital_lobe, parietal_lobe	ALT_DONOR, CDS, coding, INTERNAL, OVCODE, OVERLAPTX, OVEXON, UTR3	NM_001198801	EIF4G3	Rybak2015
	chr1:21133644-21212864	-	hsa_circ_0111838	79220	2840	diencephalon	ALT_DONOR, CDS, coding, INTERNAL, OVCODE, OVERLAPTX, OVEXON, UTR3	NM_001198801	EIF4G3	Rybak2015
	chr1:21133663-21133952	-	hsa_circ_0111839	289	289	temporal_lobe	ALT_ACCEPTOR, ALT_DONOR, CDS, coding, INTERNAL, OVCODE, OVEXON, UTR3	NM_001198801	EIF4G3	Rybak2015
	chr1:21137230-21139732	-	hsa_circ_0010450	2502	229	K562, Hepg2, Helas3, H1hesc, Gm12878, Bj, A549, diencephalon, cerebellum, frontal_cortex, parietal_lobe, platelets	ANNOTATED, CDS, coding, INTERNAL, OVCODE, OVERLAPTX, OVEXON	NM_001198801	EIF4G3	Maass2017, Rybak2015, Salzman2013
	chr1:21139650-21187010	-	hsa_circ_0010451	47360	1486	Bj	ANNOTATED, CDS, coding, INTERNAL, OVCODE, OVERLAPTX, OVEXON	NM_001198801	EIF4G3	Salzman2013
	chr1:21139650-21212864	-	hsa_circ_0010452	73214	2344	Bj	ANNOTATED, CDS, coding, INTERNAL, OVCODE, OVERLAPTX, OVEXON	NM_001198801	EIF4G3	Salzman2013
	chr1:21139650-21219222	-	hsa_circ_0010453	79572	2455	Sknshra	ANNOTATED, CDS, coding, INTERNAL, OVCODE, OVERLAPTX, OVEXON	NM_001198801	EIF4G3	Salzman2013
	chr1:21151592-21167521	-	hsa_circ_0111844	15929	480	occipital_lobe, parietal_lobe	ANNOTATED, CDS, coding, INTERNAL, OVCODE, OVEXON	NM_001198801	EIF4G3	Rybak2015
	chr1:21151592-21191755	-	hsa_circ_0111845	40163	1746	temporal_lobe	ANNOTATED, CDS, coding, INTERNAL, OVCODE, OVERLAPTX, OVEXON	NM_001198801	EIF4G3	Rybak2015
	chr1:21154109-21177971	-	hsa_circ_0111848	23862	718	diencephalon	ANNOTATED, CDS, coding, INTERNAL, OVCODE, OVERLAPTX, OVEXON	NM_001198801	EIF4G3	Rybak2015
	chr1:21154109-21191755	-	hsa_circ_0010454	37646	1647	Huvec	ANNOTATED, CDS, coding, INTERNAL, OVCODE, OVERLAPTX, OVEXON	NM_001198801	EIF4G3	Salzman2013
	chr1:21154109-21212864	-	hsa_circ_0111849	58755	2016	frontal_cortex	ANNOTATED, CDS, coding, INTERNAL, OVCODE, OVERLAPTX, OVEXON	NM_001198801	EIF4G3	Rybak2015
	chr1:21154109-21231464	-	hsa_circ_0010455	77355	2717	Hepg2	ANNOTATED, CDS, coding, INTERNAL, OVCODE, OVERLAPTX, OVEXON	NM_001198801	EIF4G3	Salzman2013
	chr1:21154109-21437876	-	hsa_circ_0010456	283767	4357	K562	ANNOTATED, CDS, coding, OVCODE, OVERLAPTX, OVEXON, UTR5	NM_003760	EIF4G3	Salzman2013
	chr1:21154109-21502851	-	hsa_circ_0010457	348742	4664	Huvec	ANNOTATED, CDS, coding, INTERNAL, OVCODE, OVERLAPTX, OVEXON, UTR5	NM_001198801	EIF4G3	Salzman2013
	chr1:21155639-21177971	-	hsa_circ_0111850	22332	636	cerebellum, frontal_cortex	ANNOTATED, CDS, coding, INTERNAL, OVCODE, OVERLAPTX, OVEXON	NM_001198801	EIF4G3	Rybak2015
	chr1:21167348-21177971	-	hsa_circ_0111852	10623	510	occipital_lobe	ANNOTATED, CDS, coding, INTERNAL, OVCODE, OVERLAPTX, OVEXON	NM_001198801	EIF4G3	Rybak2015
	chr1:21167348-21180170	-	hsa_circ_0111853	12822	628	occipital_lobe, frontal_cortex	ANNOTATED, CDS, coding, INTERNAL, OVCODE, OVERLAPTX, OVEXON	NM_001198801	EIF4G3	Rybak2015
	chr1:21167348-21191755	-	hsa_circ_0010458	24407	1439	A549, diencephalon, cerebellum, Sy5y_exp1_D0, occipital_lobe, frontal_cortex, parietal_lobe, temporal_lobe	ANNOTATED, CDS, coding, INTERNAL, OVCODE, OVERLAPTX, OVEXON	NM_001198801	EIF4G3	Rybak2015, Salzman2013
	chr1:21167348-21212864	-	hsa_circ_0010459	45516	1808	K562, Huvec, diencephalon, occipital_lobe, frontal_cortex, temporal_lobe	ANNOTATED, CDS, coding, INTERNAL, OVCODE, OVERLAPTX, OVEXON	NM_001198801	EIF4G3	Rybak2015, Salzman2013
[truncated: 33,175 more rows]
